# Supplementary material for: Integration of multiple-omics data to reveal the shared genetic architecture of educational attainment, intelligence, cognitive performance, and Alzheimer’s disease
Source: Front Genet. 2023 Oct 12;14:1243879. doi: 10.3389/fgene.2023.1243879 (PMC10601659; doi:10.3389/fgene.2023.1243879)
Supplement: Supplementary file 1 [file Table2.XLSX]

## Sheet: Supplementary Table 13
Supplementary Table 13. Fine-mapping analysis for shared genes of AD and cognition-related phenotypes in TWAS/colocalization analysis.
Phenotype	Gene	Region	cv.R2	cv.R2.pval	pip	in_cred_set
Alzheimer's disease	FAM180B	11:47007278-11:49865926	0.107404	0.002732	0.00348	0
	MTCH2	11:47007278-11:49865926	0.230761	1.13e-05	0.0062	0
Educational attainment	FAM180B	11:44694135-11:47003304	0.107404	0.002732	0.729	1
	MTCH2	11:44694135-11:47003304	0.230761	1.13e-05	0.00184	0
Cognitive performance	FAM180B	11:47007278-11:49865926	0.107404	0.002732	0.876	1
	MTCH2	11:47007278-11:49865926	0.230761	1.13e-05	0.000635	0
	GOLGA6L9	15:80861289-15:84260468	0.174278	0.027192	0.00216	0
Intelligence	FAM180B	11:47007278-11:49865926	0.107404	0.002732	0.807	1
	MTCH2	11:47007278-11:49865926	0.230761	1.13e-05	0.00853	0
	GOLGA6L9	15:80861289-15:84260468	0.080025	5.5e-10	0.0251	1
Region	Identifier for the genomic region
cv.R2	Cross-validation predictive Rsquared
cv.R2.pval	P-value of the Cross-validation
pip	Marginal posterior inclusion probability
in_cred_set	Flag indicating whether or not model is included in the credible set. in_cred_set = 1 is included, and in_cred_set = 0 is not included
The statistically significant association is defined to be pip > 0.8.
