# Supplementary material for: Integration of multiple-omics data to reveal the shared genetic architecture of educational attainment, intelligence, cognitive performance, and Alzheimer’s disease
Source: Front Genet. 2023 Oct 12;14:1243879. doi: 10.3389/fgene.2023.1243879 (PMC10601659; doi:10.3389/fgene.2023.1243879)
Supplement: Supplementary file 2 [file Table14.XLSX]

## Sheet: Supplementary Table 1
Supplementary Table 1. local genetic correlations between AD and EA using HESS analysis.
chr	start	end	local_rhog	se	z	p
19	44744108	46102697	0.0013452	0.00022301	6.0322	1.62e-09
2	10298469	12419150	0.00047629	0.00020314	2.3446	0.019
11	87430235	89208936	0.00046825	0.00020357	2.3002	0.021
local_rhog: local genetic covariance estimates, se: standard error of local genetic correlation.
