# Supplementary material for: Integration of multiple-omics data to reveal the shared genetic architecture of educational attainment, intelligence, cognitive performance, and Alzheimer’s disease
Source: Front Genet. 2023 Oct 12;14:1243879. doi: 10.3389/fgene.2023.1243879 (PMC10601659; doi:10.3389/fgene.2023.1243879)
Supplement: Supplementary file 3 [file Table3.XLSX]

## Sheet: Supplementary Table 12
Supplementary Table 12. TWAS association test of intelligence in dorsolateral prefrontal cortex.
ID	CHR	TWAS.Z	TWAS.P	COLOC.PP0	COLOC.PP1	COLOC.PP2	COLOC.PP3	COLOC.PP4
RECQL4	8	5.938	2.89e-09	0	0	0	0.002	0.998
ZNF777	7	5.046	4.51e-07	0	0.001	0	0.001	0.997
HIGD1B	17	-5.354	8.6e-08	0	0	0.001	0.002	0.997
SND1	7	-6.925	4.36e-12	0	0	0	0.006	0.994
RPS26	12	5.1039	3.33e-07	0	0.001	0	0.006	0.994
RNF123	3	-11.083	1.52e-28	0	0	0	0.011	0.989
MAN2A1	5	4.73043	2.24e-06	0	0	0	0.011	0.989
MYO6	6	-3.53136	0.000413	0	0	0	0.011	0.989
LOC286186	8	5.19723	2.02e-07	0	0	0	0.011	0.989
METTL13	1	5.34341	9.12e-08	0	0.002	0	0.011	0.987
MAPT	17	4.906	9.3e-07	0	0.002	0	0.014	0.984
AP3B2	15	5.501	3.78e-08	0	0	0	0.016	0.983
NAT8	2	-5.32518	1.01e-07	0	0	0	0.018	0.982
C4orf21	4	3.91875	8.9e-05	0	0.002	0	0.02	0.978
NFATC2IP	16	-10.1814	2.4e-24	0	0	0	0.025	0.975
GOSR1	17	4.82009	1.43e-06	0	0.001	0	0.025	0.974
FAM160A1	4	7.12652	1.03e-12	0	0	0	0.027	0.973
PRKCB	16	-4.68969	2.74e-06	0	0.004	0	0.024	0.972
FAM180B	11	-5.4423	5.26e-08	0	0	0	0.029	0.971
DDX27	20	5.5403	3.02e-08	0	0	0.001	0.029	0.97
ERCC3	2	4.428	9.51e-06	0.011	0.023	0.001	0.001	0.965
CORO1C	12	-4.4	1.08e-05	0	0.025	0	0.01	0.965
VPS29	12	4.9638	6.91e-07	0.004	0.023	0.001	0.007	0.965
DENND4A	15	4.2363	2.27e-05	0	0.008	0	0.03	0.962
ARHGAP27	17	-4.906	9.3e-07	0.003	0.002	0.019	0.015	0.96
DNAJA4	15	-4.0488	5.15e-05	0	0.038	0	0.003	0.959
TUFM	16	-7.67663	1.63e-14	0	0	0.011	0.032	0.958
MPHOSPH9	12	-4.0245	5.71e-05	0	0	0.023	0.02	0.957
ZNF638	2	-5.97708	2.27e-09	0	0	0.032	0.016	0.952
CEP192	18	4.4324	9.32e-06	0	0.027	0	0.023	0.95
DNAH11	7	-4.275	1.91e-05	0	0.043	0	0.01	0.947
RABGAP1L	1	4.93632	7.96e-07	0	0.001	0	0.057	0.942
CHADL	22	-4.856	1.2e-06	0	0.003	0	0.057	0.94
RAD51AP2	2	4.211	2.54e-05	0	0.056	0	0.01	0.935
KIFC2	8	-5.64056	1.69e-08	0	0	0	0.069	0.931
SETD8	12	-4.8756	1.08e-06	0	0	0.011	0.061	0.928
TPRKB	2	5.38286	7.33e-08	0	0	0	0.073	0.927
TFB1M	6	-4.75388	2e-06	0	0.014	0	0.061	0.924
CRAT	9	-5.65	1.6e-08	0	0	0	0.076	0.924
GOLGA6L9	15	-4.7363	2.18e-06	0	0	0	0.075	0.924
TNIP2	4	-3.94386	8.02e-05	0	0	0.001	0.077	0.922
ANAPC4	4	-4.35182	1.35e-05	0	0.057	0	0.02	0.922
SH2B1	16	-10.245	1.25e-24	0	0	0.072	0.01	0.919
RHEBL1	12	4.6932	2.69e-06	0	0	0.064	0.019	0.916
WBP2NL	22	-6.08153	1.19e-09	0	0	0	0.085	0.915
SYNDIG1L	14	4.08758	4.36e-05	0	0.076	0	0.012	0.912
CUL9	6	-4.40381	1.06e-05	0	0.077	0	0.018	0.906
TEX14	17	6.31394	2.72e-10	0	0	0	0.097	0.903
CENPW	6	-5.028	4.96e-07	0	0.001	0.001	0.096	0.901
DHRS11	17	-5.09119	3.56e-07	0	0	0	0.109	0.891
IMMP2L	7	5.3227	1.02e-07	0.031	0.02	0.038	0.024	0.886
PCDHA2	5	-4.87413	1.09e-06	0	0	0.001	0.114	0.885
GPAA1	8	-4.54	5.63e-06	0.04	0.013	0.053	0.016	0.879
PPA2	4	-7.85883	3.88e-15	0	0	0.036	0.089	0.875
FEN1	11	4.622	3.8e-06	0	0.008	0	0.119	0.872
FADS1	11	-4.622	3.8e-06	0	0.008	0	0.119	0.872
ZNF502	3	4.46543	7.99e-06	0	0.098	0	0.036	0.867
ZNF501	3	4.37353	1.22e-05	0	0.098	0	0.036	0.867
PPP2R3A	3	-4.87736	1.08e-06	0	0	0.043	0.09	0.866
NEK4	3	-6.70742	1.98e-11	0	0	0	0.141	0.859
ALMS1	2	-4.64396	3.42e-06	0	0	0.002	0.144	0.854
TET1	10	-4.03121	5.55e-05	0.004	0.068	0.004	0.07	0.854
MYO19	17	-5.541	3.01e-08	0	0	0.003	0.148	0.85
ZMAT2	5	-6.217	5.07e-10	0	0	0	0.16	0.84
DYNLL1	12	-5.2855	1.25e-07	0.044	0.027	0.056	0.033	0.84
TRIOBP	22	4.83688	1.32e-06	0	0.004	0	0.156	0.84
GPR26	10	-3.37657	0.000734	0.005	0.002	0.104	0.049	0.839
PCDHA8	5	-3.78943	0.000151	0	0	0	0.163	0.837
CREG2	2	3.3393	0.00084	0	0.126	0	0.044	0.83
STAU1	20	-6.1795	6.43e-10	0	0	0.13	0.05	0.82
ZFYVE27	10	3.909	9.27e-05	0	0.165	0	0.019	0.815
GANAB	11	-3.873	0.000108	0.001	0.189	0	0.001	0.809
TPM2	9	3.4262	0.000612	0	0.185	0	0.007	0.808
UBOX5	20	4.0967	4.19e-05	0	0.187	0	0.006	0.807
EP300	22	4.23923	2.24e-05	0.005	0.005	0.105	0.09	0.795
SMARCD2	17	3.47137	0.000518	0.03	0.119	0.012	0.045	0.793
MICU1	10	-4.01539	5.93e-05	0	0.015	0	0.195	0.79
FANK1	10	-3.49526	0.000474	0	0.108	0	0.105	0.788
B3GALNT2	1	-3.863	0.000112	0	0.19	0	0.025	0.785
MAPRE3	2	3.81234	0.000138	0	0.135	0	0.087	0.778
CALN1	7	7.585	3.32e-14	0	0	0.163	0.071	0.766
F7	13	-3.815	0.000136	0.01	0.222	0	0.005	0.763
REEP3	10	5.37	7.87e-08	0	0	0.01	0.229	0.76
NFATC3	16	3.72978	0.000192	0.001	0.005	0.04	0.195	0.759
CCBL2	1	4.46993	7.82e-06	0	0.054	0	0.19	0.756
WDR55	5	-4.58763	4.48e-06	0	0	0	0.244	0.756
FAM76B	11	-5.351	8.75e-08	0	0	0.174	0.076	0.749
GLT8D1	3	6.276	3.47e-10	0	0	0	0.259	0.741
TPTE2P1	13	-3.4669	0.000526	0.001	0.256	0	0.002	0.741
CEP250	20	-4.9751	6.52e-07	0.001	0	0.19	0.067	0.741
PIRT	17	3.33761	0.000845	0.001	0.254	0	0.005	0.74
TSPAN14	10	-3.52688	0.00042	0	0.247	0	0.019	0.734
ALMS1P	2	-5.40309	6.55e-08	0	0.001	0	0.268	0.731
CREB3L4	1	-3.29902	0.00097	0	0.002	0.037	0.234	0.727
PCDHAC1	5	-5.98522	2.16e-09	0	0	0.236	0.048	0.716
MRPL42P5	15	4.519	6.21e-06	0	0.011	0	0.273	0.716
LOC441454	9	4.3365	1.45e-05	0.002	0	0.262	0.027	0.71
PCDHA7	5	-5.83155	5.49e-09	0	0	0	0.295	0.705
SLC24A1	15	4.54	5.63e-06	0.053	0.01	0.199	0.038	0.7
RMI1	9	3.7846	0.000154	0.001	0.284	0	0.016	0.699
BRWD1	21	-6.0734	1.25e-09	0	0	0	0.306	0.694
MGAT3	22	6.18143	6.35e-10	0	0	0.27	0.037	0.693
RBL2	16	-7.73674	1.02e-14	0	0	0	0.316	0.684
KCNH6	17	3.62713	0.000287	0.029	0.099	0.044	0.154	0.674
SFRP5	10	3.704	0.000212	0.004	0.295	0	0.034	0.667
FBXO41	2	-6.40146	1.54e-10	0	0.001	0.02	0.317	0.662
HTR1D	1	3.39092	0.000697	0	0.216	0	0.128	0.655
PRMT7	16	-4.541	5.6e-06	0	0.009	0	0.339	0.652
C7orf41	7	3.656	0.000256	0	0.343	0	0.007	0.65
MRPL51	12	3.752	0.000175	0.103	0.242	0.002	0.003	0.65
ZCCHC4	4	-3.80115	0.000144	0.123	0.136	0.046	0.05	0.646
IK	5	-3.9138	9.09e-05	0	0	0.065	0.306	0.629
AKTIP	16	-6.913	4.75e-12	0	0	0	0.374	0.626
EFCAB5	17	-4.499	6.83e-06	0	0.011	0	0.369	0.62
SNF8	17	-3.8292	0.000129	0	0.085	0	0.3	0.615
BRD3	9	3.609	0.000307	0	0.384	0	0.003	0.613
PSMC3	11	-3.9831	6.8e-05	0.003	0	0.325	0.061	0.611
CUL3	2	-3.713	0.000205	0.057	0.257	0.016	0.07	0.6
MRPS14	1	4.36876	1.25e-05	0.014	0.009	0.236	0.149	0.592
TRMT61A	14	6.78	1.2e-11	0	0	0.052	0.368	0.581
CENPE	4	3.58496	0.000337	0	0.41	0	0.014	0.576
IKBKAP	9	4.6299	3.66e-06	0	0.07	0	0.366	0.564
A1CF	10	-3.66366	0.000249	0	0.431	0	0.017	0.552
PCCB	3	5.006	5.56e-07	0	0.001	0	0.449	0.55
PPP2R2D	10	3.89435	9.85e-05	0.046	0.005	0.363	0.037	0.55
C8orf34	8	4.42376	9.7e-06	0.031	0.37	0.004	0.046	0.549
TFPT	19	-3.80098	0.000144	0	0.417	0	0.035	0.548
FADD	11	3.546	0.000391	0.011	0.429	0	0.013	0.547
FGL2	7	3.4957	0.000473	0	0.457	0	0.004	0.539
ZNF584	19	4.962	6.98e-07	0	0.001	0	0.463	0.536
NAGA	22	-3.40266	0.000667	0	0.001	0	0.466	0.533
WDR76	15	3.8919	9.95e-05	0.003	0.451	0	0.015	0.531
SNRNP27	2	3.77534	0.00016	0.064	0.361	0.01	0.056	0.51
CCDC122	13	3.3968	0.000682	0	0.438	0	0.055	0.507
ZNF609	15	-3.595	0.000324	0.002	0.334	0.001	0.156	0.507
CSE1L	20	-7.785	6.97e-15	0	0	0.001	0.493	0.506
LRP6	12	3.3987	0.000677	0	0.484	0	0.017	0.5
ALDH9A1	1	-4.52663	5.99e-06	0	0.494	0	0.008	0.498
TOM1L2	17	4.3636	1.28e-05	0	0.038	0	0.485	0.476
ERAP2	5	-4.26797	1.97e-05	0	0.022	0	0.502	0.475
PPP2R5A	1	3.32121	0.000896	0.001	0.521	0	0.012	0.467
RNF24	20	-3.442	0.000577	0	0.52	0	0.018	0.461
TESK2	1	3.34072	0.000836	0.034	0.493	0.001	0.015	0.458
SSH2	17	-3.56447	0.000365	0.04	0.013	0.369	0.121	0.457
GGPS1	1	-3.30334	0.000955	0	0.482	0	0.063	0.455
ADCY3	2	-4.11709	3.84e-05	0	0.384	0	0.168	0.447
POM121C	7	3.521	0.00043	0.182	0.377	0.001	0.001	0.439
ROBO1	3	-3.904	9.46e-05	0.414	0.094	0.06	0.013	0.419
C8orf82	8	4.87656	1.08e-06	0.002	0	0.55	0.031	0.417
FRAT2	10	-3.52928	0.000417	0.007	0.506	0.001	0.072	0.414
CHST10	2	5.04811	4.46e-07	0	0	0.019	0.57	0.411
EEF2K	16	3.371	0.000749	0	0.588	0	0.003	0.409
DPP7	9	3.366	0.000763	0	0.588	0	0.009	0.403
UNC5D	8	3.659	0.000253	0	0.209	0	0.391	0.4
SLC33A1	3	3.45612	0.000548	0	0.595	0	0.005	0.399
GABRA4	4	3.73	0.000191	0.241	0.161	0.119	0.08	0.399
CNTN4	3	3.53864	0.000402	0.011	0.542	0.001	0.053	0.394
C2orf47	2	3.905	9.42e-05	0.048	0.079	0.184	0.303	0.387
TAOK1	17	5.63396	1.76e-08	0.138	0.033	0.357	0.086	0.386
DEPDC1B	5	5.20525	1.94e-07	0.012	0.005	0.433	0.171	0.38
NPM3	10	-6.12294	9.19e-10	0	0	0.427	0.194	0.379
MMP24	20	4.8979	9.69e-07	0.004	0	0.579	0.046	0.371
RGS12	4	4.12294	3.74e-05	0	0.619	0	0.014	0.368
ZNF260	19	3.34516	0.000822	0	0.602	0	0.031	0.367
SEPT10	2	3.48626	0.00049	0	0.601	0	0.041	0.358
ESCO1	18	3.305	0.00095	0	0.629	0	0.02	0.351
ACTG1	17	-3.522	0.000428	0.004	0.293	0.005	0.354	0.344
RAVER2	1	3.309	0.000936	0.003	0.605	0	0.05	0.343
RLBP1	15	-3.3792	0.000727	0	0.646	0	0.015	0.339
CWF19L1	10	4.80413	1.55e-06	0	0.006	0	0.657	0.337
HN1L	16	-3.61517	0.0003	0.269	0.368	0.012	0.016	0.335
LIN37	19	3.301	0.000963	0	0.606	0	0.06	0.334
MAP3K2	2	-3.458	0.000544	0.271	0.353	0.021	0.027	0.328
ARHGAP19	10	-3.404	0.000664	0.185	0.412	0.026	0.058	0.319
PHF11	13	-4.7793	1.76e-06	0.25	0.306	0.064	0.079	0.301
LRRC4	7	5.9581	2.55e-09	0	0	0.603	0.099	0.298
RWDD2B	21	3.4699	0.000521	0	0.701	0	0.009	0.29
PIGV	1	-3.45651	0.000547	0.006	0.689	0	0.02	0.286
NDFIP2	13	3.47	0.00052	0.358	0.294	0.035	0.028	0.284
TIMP4	3	-3.86995	0.000109	0	0.224	0	0.503	0.273
LEPR	1	-3.35316	0.000799	0.012	0.696	0	0.022	0.27
NDUFA2	5	7.07174	1.53e-12	0	0	0.543	0.195	0.262
OSBPL11	3	3.536	0.000406	0	0.211	0	0.528	0.26
WRN	8	-3.35336	0.000798	0	0.003	0.106	0.641	0.249
DNMT3B	20	-3.4126	0.000643	0.01	0.369	0.01	0.371	0.24
TYW3	1	3.74358	0.000181	0	0.658	0	0.105	0.237
LOC100128239	11	-3.999	6.36e-05	0	0.033	0	0.736	0.232
VPS33A	12	3.981	6.86e-05	0.038	0.184	0.094	0.455	0.229
PNN	14	-3.92903	8.53e-05	0	0.763	0	0.012	0.224
RALGPS1	9	3.3883	0.000703	0	0.752	0	0.026	0.222
XRCC1	19	-3.35886	0.000783	0	0.425	0	0.354	0.221
WIPF1	2	-3.63365	0.000279	0	0.679	0	0.102	0.219
ZNF709	19	-4.61	4.03e-06	0	0.002	0.009	0.773	0.216
LARS	5	3.306	0.000946	0.368	0.385	0.016	0.017	0.214
LOC401134	4	3.31561	0.000914	0	0.042	0	0.754	0.204
TMEM136	11	-3.686	0.000228	0.632	0.103	0.058	0.009	0.197
MST1	3	5.56698	2.59e-08	0	0	0.001	0.806	0.193
CHST9	18	-4.2247	2.39e-05	0	0.771	0	0.044	0.185
NUDT12	5	3.65922	0.000253	0	0.31	0	0.512	0.178
CNGB3	8	3.6795	0.000234	0	0.511	0	0.319	0.169
SUSD1	9	4.0734	4.63e-05	0	0.729	0	0.11	0.162
NT5C2	10	3.37121	0.000748	0.031	0.81	0.001	0.024	0.134
LOC286190	8	-4.60446	4.14e-06	0.07	0.107	0.273	0.419	0.132
PBRM1	3	3.29204	0.000995	0	0	0.757	0.122	0.121
IPO11	5	-3.59141	0.000329	0.01	0.803	0.001	0.066	0.12
HMGN1	21	-3.6031	0.000314	0	0	0.16	0.73	0.11
LOC401127	4	3.40635	0.000658	0.033	0.855	0	0.011	0.101
CCDC103	17	-3.37389	0.000741	0	0.08	0	0.821	0.099
CCDC134	22	4.397	1.1e-05	0	0.002	0.007	0.898	0.093
MRPL1	4	3.35879	0.000783	0.113	0.795	0.001	0.008	0.083
TEX15	8	-4.4	1.08e-05	0.002	0.002	0.507	0.408	0.081
MPI	15	3.3052	0.000949	0	0.906	0	0.014	0.08
MRPL22	5	3.297	0.000977	0.724	0.141	0.052	0.01	0.073
HSPA1L	6	3.64506	0.000267	0.589	0.332	0.011	0.006	0.062
IL18R1	2	-3.33919	0.00084	0	0.895	0	0.045	0.06
ATP2A2	12	3.921	8.82e-05	0.685	0.015	0.24	0.005	0.056
PEF1	1	5.745	9.19e-09	0	0	0.516	0.43	0.054
LCTL	15	-3.738	0.000186	0.305	0.632	0.003	0.007	0.053
PSRC1	1	-3.87676	0.000106	0	0	0.009	0.939	0.052
BLOC1S2	10	4.121	3.77e-05	0.006	0.003	0.621	0.319	0.051
GRB14	2	-3.72683	0.000194	0.571	0.072	0.274	0.035	0.048
CHL1	3	3.33159	0.000864	0.668	0.261	0.016	0.006	0.048
FILIP1	6	-3.32658	0.000879	0.016	0.003	0.806	0.13	0.046
MAP3K4	6	-3.72462	0.000196	0.128	0.809	0.003	0.017	0.043
ST6GAL2	2	-4.83672	1.32e-06	0	0.82	0	0.143	0.037
MED8	1	3.90713	9.34e-05	0	0	0.826	0.138	0.036
KIAA1875	8	3.70119	0.000215	0	0.416	0	0.553	0.03
TSNAXIP1	16	-3.604	0.000313	0.025	0.002	0.887	0.057	0.029
NCALD	8	-3.46617	0.000528	0.652	0.288	0.022	0.01	0.028
PPP1R13B	14	-3.809	0.00014	0	0	0.874	0.1	0.026
ELOVL7	5	-3.457	0.000546	0.011	0.013	0.443	0.507	0.025
DDAH2	6	-3.93792	8.22e-05	0.004	0.954	0	0.017	0.025
EGFR	7	-3.4036	0.000665	0.506	0.276	0.125	0.068	0.025
ERCC8	5	-3.42601	0.000613	0	0.195	0	0.781	0.024
CALU	7	3.74	0.000184	0.003	0.001	0.645	0.328	0.023
HAX1	1	4.35002	1.36e-05	0	0.01	0.005	0.964	0.021
ASB4	7	3.3816	0.000721	0.279	0.682	0.006	0.014	0.019
PAAF1	11	-3.44023	0.000581	0	0.948	0	0.034	0.018
CCT7	2	3.867	0.00011	0.001	0.001	0.404	0.577	0.017
MST1R	3	-5.183	2.18e-07	0	0	0.527	0.457	0.016
MICALL1	22	3.68726	0.000227	0	0.026	0.001	0.957	0.016
CDH9	5	-3.74663	0.000179	0	0.139	0	0.847	0.014
DNMBP	10	3.36696	0.00076	0	0.009	0	0.977	0.014
CPNE1	20	-3.728	0.000193	0	0.006	0	0.98	0.014
C8orf59	8	-3.294	0.000988	0.757	0.017	0.21	0.005	0.012
ELOVL1	1	-3.34141	0.000834	0	0	0.259	0.73	0.011
XRCC6BP1	12	4.976	6.49e-07	0	0	0	0.989	0.011
DOT1L	19	-4.89516	9.82e-07	0.805	0.051	0.126	0.008	0.01
AGPHD1	15	-3.9191	8.89e-05	0.796	0.09	0.094	0.011	0.009
GRIK2	6	-4.66186	3.13e-06	0.82	0.103	0.06	0.008	0.008
H2AFV	7	-4.0778	4.55e-05	0	0	0	0.992	0.008
DEAF1	11	-3.67148	0.000241	0.059	0.925	0.001	0.008	0.008
PLBD1	12	3.5369	0.000405	0.851	0.035	0.102	0.004	0.008
CCDC168	13	3.8387	0.000124	0	0.649	0	0.344	0.007
B3GALT1	2	3.69272	0.000222	0.881	0.106	0.006	0.001	0.006
PET112	4	5.663	1.49e-08	0	0	0	0.994	0.006
SLCO1C1	12	-3.3448	0.000823	0	0.775	0	0.219	0.006
EDEM2	20	-3.7051	0.000211	0	0.007	0	0.987	0.006
ARFGEF2	20	-3.9387	8.19e-05	0	0	0	0.995	0.005
GSTM4	1	-4.37715	1.2e-05	0	0	0	0.996	0.004
SNX29	16	5.1344	2.83e-07	0	0.001	0	0.995	0.004
ACACA	17	-3.726	0.000195	0	0.001	0.05	0.945	0.004
PXDN	2	-3.42967	0.000604	0.629	0.359	0.006	0.004	0.003
PCDHB16	5	-3.42672	0.000611	0	0	0.001	0.995	0.003
CPSF1	8	3.56358	0.000366	0	0.003	0	0.994	0.003
SLC39A4	8	3.98932	6.63e-05	0	0.003	0	0.994	0.003
TXNL4B	16	-3.664	0.000248	0	0.001	0.027	0.968	0.003
HPR	16	-3.92799	8.57e-05	0	0.001	0	0.996	0.003
TXNDC12	1	-3.91352	9.1e-05	0.924	0.039	0.033	0.001	0.002
ITIH4	3	4.64597	3.38e-06	0	0	0	0.998	0.002
TMEM110	3	4.982	6.29e-07	0	0	0.004	0.994	0.002
PSMG1	21	-4.94	7.81e-07	0	0	0	0.998	0.002
RRP7A	22	3.43987	0.000582	0	0.007	0	0.991	0.002
AFF3	2	6.637	3.2e-11	0	0	0	0.999	0.001
SFMBT1	3	3.44885	0.000563	0	0	0	0.999	0.001
SRA1	5	3.50171	0.000462	0	0	0	0.999	0.001
TWAS.P: TWAS P-value; COLOC.PPH0: no association, COLOC.PPH1: functional association only, COLOC.PPH3: GWAS association only, COLOC.PPH3: independent functional/GWAS associations; COLOC.PPH4: colocalized functional/GWAS associations.
