# Supplementary material for: Integration of multiple-omics data to reveal the shared genetic architecture of educational attainment, intelligence, cognitive performance, and Alzheimer’s disease
Source: Front Genet. 2023 Oct 12;14:1243879. doi: 10.3389/fgene.2023.1243879 (PMC10601659; doi:10.3389/fgene.2023.1243879)
Supplement: Supplementary file 5 [file Table9.XLSX]

## Sheet: Supplementary Table 6
Supplementary Table 6. local genetic correlations between AD and intelligence using gwas-pw analysis.
chunk	chr	st	sp	PPA_1	PPA_2	PPA_3	PPA_4
1123	chr11	47008125	49865178	0.00015127	0.0427994	0.875522	0.0813544
603	chr5	139268265	140644957	6.26993e-08	0.016337	0.853654	0.130009
1465	chr16	68841409	70978362	0.000980524	0.143724	0.814343	0.0312795
1398	chr15	50008043	51677259	0.00428537	0.58982	0.256383	0.0843404
1368	chr14	91296860	93131849	0.414268	0.0282289	0.13009	0.0714837
1376	chr14	103013930	105001680	2.22874e-10	0.874328	0.11266	0.0130122
1253	chr12	122010012	124972667	1.33584e-05	0.87667	0.106807	0.0147893
292	chr3	21645256	22203294	0.000639578	0.801805	0.0809475	0.0104706
488	chr4	136566481	138540874	0.0033662	0.626616	0.0745471	0.0164367
703	chr6	108465048	110303618	5.34002e-17	0.900592	0.0535953	0.0458124
1695	chr22	40546153	42690311	5.81198e-08	0.911968	0.0506537	0.0373752
chunk: the internal numerical identifer for the segment
chr: chromosome
st: star position
sp: end position
PPA_1: posterior probability of model 1
PPA_2: posterior probability of model 2
PPA_3: posterior probability of model 3
PPA_4: posterior probability of model 4
The statistically significant association for gwas-pw is defined to be PPA_3 > 0.9.
