# Supplementary material for: Integration of multiple-omics data to reveal the shared genetic architecture of educational attainment, intelligence, cognitive performance, and Alzheimer’s disease
Source: Front Genet. 2023 Oct 12;14:1243879. doi: 10.3389/fgene.2023.1243879 (PMC10601659; doi:10.3389/fgene.2023.1243879)
Supplement: Supplementary file 6 [file Table6.XLSX]

## Sheet: Supplementary Table 9
Supplementary Table 9. TWAS association test of AD in dorsolateral prefrontal cortex.
ID	CHR	TWAS.Z	TWAS.P	COLOC.PP0	COLOC.PP1	COLOC.PP2	COLOC.PP3	COLOC.PP4
CR1	1	8.11391	4.9e-16	0	0	0	0.004	0.996
ARHGAP1	11	5.15481	2.54e-07	0	0	0.002	0.001	0.996
FAM180B	11	-5.6545	1.56e-08	0	0	0	0.019	0.981
TSPAN14	10	3.60734	0.000309	0	0.022	0	0.004	0.974
IQCK	16	4.49999	6.8e-06	0.002	0.042	0.002	0.06	0.894
TBCK	4	-3.96203	7.43e-05	0.038	0.078	0.002	0.003	0.879
GPRC5B	16	4.07447	4.61e-05	0.01	0.048	0.015	0.07	0.857
AP2A2	11	-3.85413	0.000116	0	0.215	0	0.024	0.761
GOLGA6L9	15	3.4742	0.000512	0	0.319	0	0.031	0.65
SEMA4D	9	-3.4005	0.000673	0	0.372	0	0.012	0.616
MTCH2	11	-3.63577	0.000277	0	0	0.35	0.06	0.591
YTHDC2	5	-3.37148	0.000748	0	0.86	0	0.016	0.125
PHLPP2	16	4.39359	1.11e-05	0.157	0.735	0.003	0.015	0.09
CYP4Z1	1	3.51929	0.000433	0.649	0.273	0.007	0.003	0.068
CROCC	1	3.64085	0.000272	0	0.957	0	0.006	0.037
PVRL2	19	-11	3.34e-28	0	0	0.299	0.689	0.012
PITPNB	22	-3.99239	6.54e-05	0.889	0.102	0.006	0.001	0.002
CACNA1B	9	-3.5235	0.000426	0.921	0.072	0.004	0	0.001
TWAS.P: TWAS P-value; COLOC.PPH0: no association, COLOC.PPH1: functional association only, COLOC.PPH3: GWAS association only, COLOC.PPH3: independent functional/GWAS associations; COLOC.PPH4: colocalized functional/GWAS associations.
