# Supplementary material for: Integration of multiple-omics data to reveal the shared genetic architecture of educational attainment, intelligence, cognitive performance, and Alzheimer’s disease
Source: Front Genet. 2023 Oct 12;14:1243879. doi: 10.3389/fgene.2023.1243879 (PMC10601659; doi:10.3389/fgene.2023.1243879)
Supplement: Supplementary file 7 [file Table11.XLSX]

## Sheet: Supplementary Table 4
Supplementary Table 4. local genetic correlations between AD and EA using gwas-pw analysis.
chunk	chr	st	sp	PPA_1	PPA_2	PPA_3	PPA_4
1368	chr14	91296860	93132080	0.0040371	0.0161727	0.949134	0.0273152
166	chr2	52492700	53507604	0.0325416	0.165572	0.603636	0.051821
603	chr5	139268265	140645133	0.192955	0.0278073	0.577549	0.151791
1141	chr11	84381474	86618878	0.183519	1.33899e-08	0.335145	0.481336
654	chr6	29740102	30796981	0.00014943	0.82711	0.146123	0.0104341
804	chr7	100197866	101198925	0.00510425	0.341759	0.145732	0.00479286
488	chr4	136566481	138540874	4.71182e-05	0.871268	0.109441	0.0155004
1292	chr13	65200731	67843475	0.0014925	0.674453	0.0994914	0.00650751
869	chr8	28163935	29327431	2.11343e-06	0.910014	0.0759272	0.0138611
214	chr2	138698117	140100107	0.000897249	0.760555	0.0684123	0.00584652
1047	chr10	58959779	60289695	0.0954584	0.0451995	0.0679452	0.00776037
1631	chr20	20961267	22489386	1.8629e-07	0.924803	0.0668473	0.00831992
656	chr6	31571971	32681820	0.000109031	0.00625693	0.0552526	0.93838
1366	chr14	87635715	89497238	0.00462993	0.776015	0.0552357	0.0414689
chunk: the internal numerical identifer for the segment
chr: chromosome
st: star position
sp: end position
PPA_1: posterior probability of model 1
PPA_2: posterior probability of model 2
PPA_3: posterior probability of model 3
PPA_4: posterior probability of model 4
The statistically significant association for gwas-pw is defined to be PPA_3 > 0.9.
