# Supplementary material for: Integration of multiple-omics data to reveal the shared genetic architecture of educational attainment, intelligence, cognitive performance, and Alzheimer’s disease
Source: Front Genet. 2023 Oct 12;14:1243879. doi: 10.3389/fgene.2023.1243879 (PMC10601659; doi:10.3389/fgene.2023.1243879)
Supplement: Supplementary file 8 [file Table4.XLSX]

## Sheet: Supplementary Table 11
Supplementary Table 11. TWAS association test of cognitive performance in dorsolateral prefrontal cortex.
ID	CHR	TWAS.Z	TWAS.P	COLOC.PP0	COLOC.PP1	COLOC.PP2	COLOC.PP3	COLOC.PP4
RPS26	12	5.754	8.72e-09	0	0	0	0.002	0.998
SND1	7	-7.03226	2.03e-12	0	0	0	0.003	0.997
RECQL4	8	5.8077	6.33e-09	0	0	0	0.003	0.997
RNF123	3	-10.7955	3.61e-27	0	0	0	0.013	0.987
LOC286186	8	4.6532	3.27e-06	0	0.005	0	0.008	0.987
MAN2A1	5	4.29076	1.78e-05	0	0.006	0	0.011	0.984
UBOX5	20	4.88001	1.06e-06	0	0.012	0	0.006	0.982
NUDT12	5	5.11362	3.16e-07	0	0.01	0	0.01	0.98
DDX27	20	6.44868	1.13e-10	0	0	0.001	0.02	0.979
NFATC2IP	16	-9.08132	1.07e-19	0	0	0	0.024	0.976
MAPT	17	6.69971	2.09e-11	0	0	0	0.025	0.975
FAM160A1	4	6.63058	3.34e-11	0	0	0	0.027	0.973
CEP192	18	4.93748	7.91e-07	0	0.003	0	0.024	0.973
DHRS11	17	-6.02141	1.73e-09	0	0	0	0.028	0.972
FAM180B	11	-5.96835	2.4e-09	0	0	0	0.03	0.97
DENND4A	15	4.55783	5.17e-06	0	0.005	0	0.03	0.965
VPS29	12	5.2742	1.33e-07	0.001	0.004	0.005	0.026	0.964
NT5C2	10	4.6624	3.13e-06	0.001	0.024	0.001	0.013	0.961
TRIOBP	22	5.083	3.71e-07	0	0.004	0	0.039	0.957
CHADL	22	-5.5051	3.69e-08	0	0	0	0.042	0.957
ZNF638	2	-4.3176	1.58e-05	0	0	0.031	0.015	0.955
MPHOSPH9	12	-3.743	0.000182	0.001	0.001	0.022	0.02	0.955
SYNDIG1L	14	4.2621	2.03e-05	0	0.04	0	0.005	0.955
TUFM	16	-6.80045	1.04e-11	0	0	0.011	0.034	0.955
TYW5	2	4.5439	5.52e-06	0	0.024	0	0.022	0.954
CRAT	9	-5.64839	1.62e-08	0	0	0	0.049	0.951
ARHGAP27	17	-6.69971	2.09e-11	0	0	0.03	0.024	0.946
CSE1L	20	-8.69444	3.49e-18	0	0	0	0.055	0.945
KIFC2	8	-5.4124	6.22e-08	0	0.001	0	0.057	0.942
FAM109B	22	-4.576	4.74e-06	0	0	0.002	0.057	0.942
RHEBL1	12	5.3977	6.75e-08	0	0	0.045	0.013	0.941
ZNF584	19	4.64907	3.33e-06	0	0.015	0	0.045	0.94
ANAPC4	4	-5.16492	2.41e-07	0	0.04	0	0.021	0.939
WBP2NL	22	-7.5735	3.63e-14	0	0	0	0.064	0.936
DDAH2	6	-7.616	2.62e-14	0	0	0	0.072	0.928
SETD8	12	-4.0772	4.56e-05	0.001	0.004	0.012	0.064	0.919
ALMS1P	2	-5.6887	1.28e-08	0	0	0	0.084	0.915
CENPW	6	-4.67483	2.94e-06	0	0.012	0.001	0.076	0.91
FRAT2	10	-4.44373	8.84e-06	0.001	0.039	0.001	0.051	0.909
CORO1C	12	-4.2526	2.11e-05	0.001	0.082	0	0.009	0.908
NEK4	3	-6.23265	4.59e-10	0	0	0	0.095	0.905
METTL13	1	4.53174	5.85e-06	0	0.086	0	0.016	0.898
PPP2R3A	3	-5.58322	2.36e-08	0	0.001	0.033	0.069	0.897
C5orf64	5	-4.03396	5.48e-05	0	0.014	0	0.09	0.896
HIGD1B	17	-4.66372	3.11e-06	0.004	0.013	0.021	0.067	0.895
LRRC8C	1	4.19164	2.77e-05	0	0.102	0	0.024	0.874
TEX14	17	4.63271	3.61e-06	0	0	0	0.125	0.874
DNAJA4	15	-4.03324	5.5e-05	0	0.117	0	0.011	0.873
TNIP2	4	-4.22719	2.37e-05	0	0	0.001	0.127	0.872
NFATC3	16	4.06234	4.86e-05	0.001	0.005	0.021	0.102	0.872
SH2B1	16	-8.79381	1.45e-18	0	0	0.117	0.017	0.867
PCDHA8	5	-3.85279	0.000117	0	0	0	0.138	0.861
PPA2	4	-7.45337	9.1e-14	0	0	0.042	0.102	0.856
ADCY3	2	-5.6494	1.61e-08	0	0.015	0	0.13	0.855
ALMS1	2	-5.0629	4.13e-07	0	0.001	0.002	0.143	0.854
MYO19	17	-5.98951	2.1e-09	0	0	0.003	0.146	0.852
GPAA1	8	-4.6121	3.99e-06	0.05	0.016	0.07	0.021	0.843
ERCC3	2	4.183	2.88e-05	0.049	0.103	0.002	0.004	0.842
AP3B2	15	5.54622	2.92e-08	0	0	0	0.158	0.842
BRWD1	21	-4.978	6.42e-07	0	0.003	0	0.16	0.837
EP300	22	3.8119	0.000138	0	0	0.087	0.075	0.837
PRKCB	16	-4.38922	1.14e-05	0	0.029	0	0.134	0.836
ZNF777	7	4.06944	4.71e-05	0	0.159	0	0.02	0.822
MICU1	10	-4.21973	2.45e-05	0	0.014	0	0.164	0.822
TOM1L2	17	4.52538	6.03e-06	0	0.023	0	0.156	0.821
ZCCHC4	4	-4.15551	3.25e-05	0.057	0.062	0.031	0.034	0.816
STAU1	20	-6.52071	7e-11	0	0	0.133	0.051	0.816
FRAT1	10	-3.34903	0.000811	0.033	0.047	0.044	0.061	0.815
SMARCD2	17	3.5317	0.000413	0.029	0.117	0.01	0.037	0.807
FBXO41	2	-6.5475	5.85e-11	0	0.001	0.012	0.192	0.796
DRG2	17	-3.75043	0.000177	0	0.026	0	0.183	0.79
FAM76B	11	-6.29412	3.09e-10	0	0	0.154	0.067	0.779
C4orf21	4	3.3227	0.000892	0	0.156	0	0.067	0.776
PNPO	17	3.53695	0.000405	0	0.042	0	0.182	0.776
MTCH2	11	-3.83512	0.000126	0	0	0.197	0.033	0.77
GLT8D1	3	5.77163	7.85e-09	0	0	0	0.232	0.768
SNX29	16	5.04757	4.47e-07	0	0.03	0	0.202	0.768
ZFYVE27	10	4.08408	4.43e-05	0	0.138	0	0.102	0.759
CCDC103	17	-3.99093	6.58e-05	0	0.039	0	0.204	0.756
MGAT3	22	6.8842	5.81e-12	0	0	0.217	0.03	0.753
GANAB	11	-3.93557	8.3e-05	0.001	0.248	0	0.001	0.75
INA	10	4.03833	5.38e-05	0	0.164	0	0.09	0.746
NAGA	22	-5.4939	3.93e-08	0	0	0	0.254	0.746
REEP3	10	4.52632	6e-06	0.001	0.02	0.01	0.229	0.739
NAT8	2	-5.0008	5.71e-07	0	0.001	0	0.261	0.738
CREB3L4	1	-3.48223	0.000497	0	0	0.036	0.23	0.734
MRPL42P5	15	4.74476	2.09e-06	0	0.007	0	0.265	0.728
SNF8	17	-4.96474	6.88e-07	0	0.001	0	0.272	0.727
PCDHAC1	5	-5.64622	1.64e-08	0.001	0	0.233	0.047	0.72
C12orf76	12	-3.952	7.75e-05	0.003	0.058	0.012	0.216	0.71
SLC24A1	15	4.75741	1.96e-06	0.035	0.007	0.21	0.04	0.708
PCDHA7	5	-5.43668	5.43e-08	0	0.001	0	0.294	0.705
DYNLL1	12	-5.1607	2.46e-07	0.079	0.048	0.108	0.065	0.699
CPNE3	8	3.7619	0.000169	0	0.123	0	0.181	0.696
LOC441454	9	5.28101	1.28e-07	0	0	0.283	0.029	0.689
RGS12	4	4.45288	8.47e-06	0	0.315	0	0.016	0.67
CEP250	20	-4.26079	2.04e-05	0.074	0.026	0.172	0.06	0.667
PRMT7	16	-4.56757	4.93e-06	0	0.015	0	0.323	0.662
LDOC1L	22	-3.9747	7.05e-05	0	0.24	0	0.117	0.643
PSMC3	11	-5.11314	3.17e-07	0	0	0.308	0.057	0.635
IMMP2L	7	5.08822	3.61e-07	0.185	0.121	0.038	0.024	0.632
IKBKAP	9	5.18367	2.18e-07	0	0.017	0	0.354	0.63
RABGEF1	7	3.78983	0.000151	0	0.361	0	0.016	0.623
TET1	10	-4.03426	5.48e-05	0.016	0.293	0.004	0.066	0.621
UNC5D	8	3.8715	0.000108	0	0.262	0	0.121	0.617
KLC3	19	-3.34788	0.000814	0	0.323	0	0.061	0.616
DIEXF	1	-3.2914	0.000997	0	0.367	0	0.018	0.615
ASL	7	3.60201	0.000316	0	0.373	0	0.017	0.61
DNAH11	7	-3.76224	0.000168	0	0.381	0	0.028	0.591
PEF1	1	6.54704	5.87e-11	0	0	0.24	0.199	0.562
ERAP2	5	-4.55322	5.28e-06	0	0.016	0	0.422	0.561
ZNF260	19	3.83872	0.000124	0	0.463	0	0.004	0.533
RABGAP1L	1	3.69832	0.000217	0	0.36	0	0.129	0.511
TSPAN14	10	-3.83048	0.000128	0	0.484	0	0.007	0.509
ARHGAP19	10	-3.96599	7.31e-05	0.066	0.148	0.088	0.194	0.504
CUL9	6	-3.89016	0.0001	0	0.493	0	0.008	0.499
C2orf47	2	3.942	8.08e-05	0.097	0.16	0.093	0.153	0.497
RAD51AP2	2	3.6533	0.000259	0	0.478	0	0.026	0.496
EFCAB5	17	-3.7614	0.000169	0	0.32	0	0.185	0.495
ERCC4	16	-3.86164	0.000113	0	0.206	0	0.301	0.493
XRCC6BP1	12	3.9967	6.42e-05	0	0.126	0	0.386	0.487
MAP3K2	2	-3.7794	0.000157	0.22	0.286	0.01	0.013	0.47
MAPRE3	2	3.4233	0.000619	0	0.486	0	0.053	0.46
SFRP5	10	3.73199	0.00019	0.005	0.327	0.003	0.213	0.453
CHST10	2	5.6648	1.47e-08	0	0	0.019	0.544	0.438
GSR	8	-3.5196	0.000432	0	0	0.455	0.111	0.434
FAN1	15	-3.58746	0.000334	0	0.529	0	0.039	0.432
CWF19L1	10	4.88172	1.05e-06	0	0.008	0	0.579	0.413
SLC4A8	12	4.0607	4.89e-05	0	0.379	0	0.209	0.412
GGPS1	1	-3.42313	0.000619	0	0.577	0	0.017	0.406
LOC100130015	16	-3.63293	0.00028	0	0.502	0	0.104	0.393
ESCO1	18	3.51495	0.00044	0	0.606	0	0.011	0.383
NPM3	10	-5.87836	4.14e-09	0	0	0.426	0.193	0.381
SCHIP1	3	3.44299	0.000575	0	0.614	0	0.005	0.38
LRRC4	7	5.54807	2.89e-08	0	0	0.533	0.087	0.38
FPGT	1	-3.41137	0.000646	0	0.571	0	0.06	0.369
TPRKB	2	4.3437	1.4e-05	0	0.007	0	0.628	0.366
BRD3	9	3.49338	0.000477	0	0.625	0	0.009	0.366
TRAF4	17	3.50174	0.000462	0	0.605	0	0.031	0.365
KCNH6	17	3.35051	0.000807	0.018	0.061	0.125	0.433	0.363
C8orf82	8	3.6982	0.000217	0.006	0	0.598	0.034	0.362
ALDH2	12	3.4921	0.000479	0	0.612	0	0.032	0.357
C18orf8	18	3.52765	0.000419	0	0.641	0	0.009	0.351
CALN1	7	6.03136	1.63e-09	0	0	0.455	0.199	0.346
LRRIQ3	1	-3.49123	0.000481	0	0.593	0	0.062	0.345
RBM43	2	3.4637	0.000533	0	0.65	0	0.007	0.343
RNF24	20	-3.46667	0.000527	0	0.64	0	0.019	0.341
SNRNP27	2	4.0506	5.11e-05	0.067	0.379	0.032	0.182	0.339
EFTUD1	15	4.4453	8.78e-06	0.021	0.006	0.498	0.147	0.328
PIGV	1	-3.63539	0.000278	0.005	0.659	0	0.016	0.32
CUL3	2	-3.5492	0.000386	0.097	0.436	0.028	0.127	0.311
LARS	5	3.61204	0.000304	0.33	0.346	0.009	0.009	0.305
DEPDC1B	5	4.84384	1.27e-06	0.009	0.004	0.495	0.196	0.297
MRPS14	1	3.44151	0.000578	0.375	0.237	0.058	0.036	0.293
LRP8	1	3.73708	0.000186	0.062	0.64	0.001	0.01	0.287
FADS1	11	-4.72	2.36e-06	0	0.003	0	0.711	0.286
FEN1	11	4.72	2.36e-06	0	0.003	0.002	0.709	0.285
KIAA1841	2	-3.3462	0.000819	0	0.586	0	0.129	0.284
RMI1	9	3.427	0.00061	0.002	0.704	0	0.011	0.282
DAGLB	7	3.48685	0.000489	0	0.704	0	0.015	0.281
PLCB3	11	-3.77033	0.000163	0.008	0.256	0.013	0.448	0.276
RAVER2	1	3.38	0.000725	0.003	0.684	0	0.041	0.272
THUMPD3	3	-3.2999	0.000967	0	0.567	0	0.162	0.271
EPHA5	4	-4.02565	5.68e-05	0.003	0.002	0.402	0.322	0.271
XKR9	8	3.5684	0.000359	0	0.347	0	0.387	0.265
GMCL1	2	3.465	0.00053	0	0.497	0	0.239	0.264
LOC100506795	1	-3.34915	0.000811	0	0.729	0	0.01	0.261
ZNF571	19	-3.61433	0.000301	0.432	0.291	0.011	0.007	0.259
DZIP1	13	3.4587	0.000543	0.002	0.737	0	0.009	0.253
MMP24	20	4.50235	6.72e-06	0.256	0.02	0.437	0.035	0.252
TMEM8A	16	3.37471	0.000739	0	0.344	0	0.412	0.243
ROBO1	3	-3.82192	0.000132	0.584	0.133	0.037	0.008	0.238
LIMK2	22	3.3492	0.00081	0	0.663	0	0.1	0.237
TFB1M	6	-3.52774	0.000419	0	0.666	0	0.101	0.234
CAPN10	2	-3.3113	0.000928	0	0.736	0	0.031	0.232
WRN	8	-3.9765	6.99e-05	0	0	0.11	0.665	0.224
NEURL	10	3.61444	0.000301	0.446	0.056	0.243	0.03	0.224
LRRC8B	1	-3.34687	0.000817	0	0.625	0	0.153	0.222
EIF3B	7	-3.51916	0.000433	0.413	0.35	0.009	0.007	0.221
DIAPH3	13	3.459	0.000542	0.236	0.418	0.047	0.083	0.216
FAIM	3	-3.55292	0.000381	0	0.351	0	0.44	0.209
LOC100128239	11	-3.85637	0.000115	0	0.093	0	0.7	0.207
CERKL	2	3.5455	0.000392	0	0.787	0	0.012	0.201
MRPL28	16	3.47423	0.000512	0	0.364	0	0.436	0.2
SLC33A1	3	3.32161	0.000895	0	0.798	0	0.009	0.193
CPNE1	20	-3.5911	0.000329	0	0.223	0	0.591	0.185
RBL2	16	-7.96307	1.68e-15	0	0	0	0.82	0.18
SYNRG	17	-3.47059	0.000519	0.017	0.326	0.024	0.455	0.177
WDR92	2	3.328	0.000875	0	0.425	0	0.399	0.176
RNF216	7	3.37874	0.000728	0.001	0.57	0	0.256	0.174
LOC286190	8	-4.5932	4.36e-06	0.154	0.236	0.176	0.27	0.164
TRMT61A	14	5.5261	3.27e-08	0	0	0.103	0.738	0.158
KIF3B	20	-3.39401	0.000689	0	0.021	0.002	0.826	0.151
CNRIP1	2	3.3192	0.000903	0.001	0.441	0	0.415	0.143
ITIH4	3	4.8598	1.18e-06	0	0	0	0.867	0.133
RRP12	10	-3.64023	0.000272	0	0.377	0	0.498	0.124
DDHD1	14	3.8555	0.000115	0	0.028	0.002	0.848	0.122
PNN	14	-3.7877	0.000152	0	0.876	0	0.003	0.121
ZNF502	3	3.3705	0.00075	0	0.883	0	0.004	0.113
ZNF501	3	3.31311	0.000923	0	0.883	0	0.004	0.113
ZNF709	19	-5.12573	2.96e-07	0	0	0.01	0.878	0.111
HSPA1L	6	5.11496	3.14e-07	0.001	0.001	0.572	0.322	0.104
REXO1	19	-3.3462	0.000819	0.626	0.252	0.016	0.006	0.1
ATP2A2	12	4.5582	5.16e-06	0.125	0.003	0.76	0.016	0.096
ZSWIM2	2	3.3085	0.000938	0.001	0.901	0	0.004	0.094
HMGN1	21	-3.5751	0.00035	0.003	0.014	0.16	0.731	0.093
MED8	1	4.2895	1.79e-05	0	0	0.779	0.13	0.091
CRCP	7	3.32837	0.000874	0	0.866	0	0.043	0.09
TAOK1	17	5.09292	3.53e-07	0.467	0.113	0.265	0.064	0.09
SPATA24	5	3.69283	0.000222	0.327	0.407	0.079	0.098	0.089
C2orf40	2	3.5196	0.000432	0	0.909	0	0.003	0.088
FTSJ3	17	3.33465	0.000854	0	0.689	0	0.223	0.088
CAB39L	13	3.4505	0.00056	0	0.819	0	0.095	0.086
AGBL2	11	4.50317	6.69e-06	0	0	0.09	0.829	0.081
SFI1	22	3.3183	0.000906	0.056	0.801	0.004	0.058	0.081
LOC100128264	7	-3.38147	0.000721	0.51	0.067	0.304	0.04	0.079
VPS33A	12	3.9954	6.46e-05	0.051	0.249	0.107	0.518	0.075
GRB14	2	-4.2051	2.61e-05	0.662	0.084	0.165	0.021	0.069
ATP5G1	17	-3.30618	0.000946	0	0.002	0.005	0.927	0.066
CPNE7	16	3.83762	0.000124	0.008	0.766	0.002	0.161	0.064
CRTAC1	10	3.48308	0.000496	0.052	0.824	0.004	0.062	0.058
MRPL1	4	3.46664	0.000527	0.116	0.821	0.001	0.004	0.057
LOC151009	2	-3.7982	0.000146	0.028	0.912	0	0.003	0.056
GOLGA6L9	15	-3.4979	0.000469	0	0.001	0.001	0.942	0.056
RNF182	6	-3.54762	0.000389	0.289	0.06	0.493	0.103	0.055
PGPEP1	19	-3.39014	0.000699	0	0.216	0	0.732	0.052
ATF6B	6	-4.37097	1.24e-05	0.003	0.002	0.591	0.353	0.051
ST6GAL2	2	-5.4788	4.28e-08	0	0.525	0	0.427	0.048
TMEM110	3	4.98806	6.1e-07	0	0	0.004	0.95	0.046
GFOD2	16	3.59701	0.000322	0.093	0.033	0.611	0.218	0.046
GTDC1	2	5.0476	4.47e-07	0	0	0	0.96	0.04
TSNAXIP1	16	-4.10594	4.03e-05	0.04	0.003	0.862	0.055	0.04
WNK2	9	3.67826	0.000235	0	0	0.736	0.224	0.039
NDUFA2	5	6.70451	2.02e-11	0	0	0.708	0.254	0.038
SUSD1	9	3.56474	0.000364	0	0.959	0	0.006	0.035
CHST9	18	-4.03953	5.36e-05	0	0.95	0	0.015	0.035
DBF4B	17	4.02166	5.78e-05	0	0.513	0	0.453	0.034
LOC339290	18	3.82039	0.000133	0	0.283	0	0.682	0.034
FAIM2	12	3.5075	0.000452	0.6	0.219	0.108	0.04	0.033
ZNF131	5	3.88358	0.000103	0.492	0.461	0.01	0.009	0.029
CGREF1	2	3.3145	0.000918	0.832	0.042	0.093	0.005	0.028
ASB4	7	3.94407	8.01e-05	0.281	0.686	0.001	0.004	0.028
ACTR1A	10	3.50163	0.000462	0	0	0.941	0.031	0.028
TOB2	22	-3.3256	0.000882	0.001	0	0.925	0.046	0.028
ELOVL1	1	-4.81552	1.47e-06	0	0	0.255	0.718	0.027
DNMBP	10	3.78801	0.000152	0	0.013	0	0.96	0.027
PPP1R13B	14	-3.75	0.000177	0	0	0.874	0.1	0.026
PET112	4	5.58108	2.39e-08	0	0	0	0.975	0.025
AKTIP	16	-6.89161	5.52e-12	0	0	0	0.975	0.025
MICALL1	22	3.5589	0.000372	0	0.099	0.001	0.877	0.023
DNMT3B	20	-3.6502	0.000262	0.001	0.026	0.025	0.927	0.021
HAX1	1	4.57511	4.76e-06	0	0.001	0.005	0.974	0.02
CCT7	2	3.9446	7.99e-05	0.002	0.003	0.402	0.574	0.02
CALU	7	4.23973	2.24e-05	0	0	0.65	0.33	0.02
PCDHA2	5	-4.75404	1.99e-06	0	0	0.008	0.972	0.019
MAN2B1	19	3.41955	0.000627	0	0	0.629	0.352	0.019
RBM6	3	10.1065	5.17e-24	0	0	0	0.982	0.018
TEX15	8	-4.1719	3.02e-05	0	0	0.544	0.437	0.018
SLCO1C1	12	-4.2255	2.38e-05	0	0.946	0	0.036	0.018
PSRC1	1	-4.35739	1.32e-05	0	0	0.009	0.974	0.017
B3GALT1	2	5.2964	1.18e-07	0.859	0.104	0.02	0.002	0.016
MST1R	3	-4.84112	1.29e-06	0	0	0.527	0.457	0.016
PHF11	13	-4.005	6.2e-05	0.395	0.484	0.047	0.058	0.016
NCALD	8	-3.8335	0.000126	0.672	0.297	0.011	0.005	0.015
LOC728431	1	3.51626	0.000438	0	0.072	0	0.914	0.014
MAP3K4	6	-3.39031	0.000698	0.134	0.847	0.001	0.005	0.013
NUDCD3	7	3.52893	0.000417	0	0	0.361	0.628	0.011
PCDHB16	5	-3.77325	0.000161	0	0.006	0.001	0.983	0.01
GRIK2	6	-4.50952	6.5e-06	0.86	0.108	0.019	0.002	0.01
TIE1	1	-4.25597	2.08e-05	0	0.001	0.006	0.984	0.009
RIOK3	18	3.29897	0.00097	0.945	0.034	0.013	0	0.008
YIF1B	19	-3.35003	0.000808	0.868	0.106	0.016	0.002	0.008
SULT1A1	16	7.70748	1.28e-14	0	0	0	0.993	0.007
IK	5	-4.12768	3.66e-05	0	0	0.174	0.82	0.006
SPIRE2	16	3.4357	0.000591	0	0.821	0	0.172	0.006
SYT6	1	3.96611	7.31e-05	0.887	0.097	0.011	0.001	0.004
CDH9	5	-3.90326	9.49e-05	0	0.057	0	0.94	0.003
ZNF804B	7	3.38096	0.000722	0.884	0.074	0.036	0.003	0.003
FGD6	12	3.7173	0.000201	0.754	0.238	0.004	0.001	0.003
ZNF564	19	-3.34628	0.000819	0	0	0.114	0.882	0.003
ARVCF	22	3.2967	0.000978	0.819	0.164	0.012	0.002	0.003
ACACA	17	-3.86195	0.000112	0	0	0.05	0.948	0.002
UBE2Z	17	-3.53497	0.000408	0	0.002	0.001	0.996	0.002
DOT1L	19	-3.51969	0.000432	0.916	0.058	0.023	0.001	0.002
ARFGEF2	20	-4.30358	1.68e-05	0	0	0	0.998	0.002
PSMG1	21	-3.5562	0.000376	0	0.018	0	0.979	0.002
TXNDC12	1	-4.87792	1.07e-06	0.955	0.041	0.003	0	0.001
LOC220729	3	-3.55259	0.000381	0.843	0.15	0.005	0.001	0.001
WDR55	5	-4.39402	1.11e-05	0	0	0	0.999	0.001
ZMAT2	5	-5.66899	1.44e-08	0	0	0	0.999	0.001
TUBA1B	12	-3.6221	0.000292	0	0	0.019	0.981	0.001
ATF4	22	-4.7799	1.75e-06	0	0	0	0.999	0.001
TWAS.P: TWAS P-value; COLOC.PPH0: no association, COLOC.PPH1: functional association only, COLOC.PPH3: GWAS association only, COLOC.PPH3: independent functional/GWAS associations; COLOC.PPH4: colocalized functional/GWAS associations.
