# Supplementary material for: Integration of multiple-omics data to reveal the shared genetic architecture of educational attainment, intelligence, cognitive performance, and Alzheimer’s disease
Source: Front Genet. 2023 Oct 12;14:1243879. doi: 10.3389/fgene.2023.1243879 (PMC10601659; doi:10.3389/fgene.2023.1243879)
Supplement: Supplementary file 9 [file Table10.XLSX]

## Sheet: Supplementary Table 5
Supplementary Table 5. local genetic correlations between AD and cognitive performance using gwas-pw analysis.
chunk	chr	st	sp	PPA_1	PPA_2	PPA_3	PPA_4
1123	chr11	47008125	49865178	2.7366e-06	0.0423347	0.868328	0.089331
1465	chr16	68842480	70978362	5.86343e-06	0.22785	0.71582	0.0562584
603	chr5	139268265	140645133	3.34767e-10	0.0300984	0.696746	0.273156
1398	chr15	50008043	51677259	0.00295069	0.593774	0.252909	0.102194
1114	chr11	28481593	30141117	0.00053343	0.732381	0.153812	0.0106298
292	chr3	21643707	22203777	0.0002347	0.849053	0.0934891	0.0124589
1253	chr12	122010012	124973153	0.00015255	0.875261	0.0855316	0.0170119
928	chr8	133351144	134568243	0.00319409	0.373371	0.0825908	0.00622946
1429	chr16	83807	1202336	0.000622627	0.842512	0.0670758	0.021595
703	chr6	108465048	110303618	7.48182e-17	0.884429	0.0620516	0.0535192
868	chr8	26682614	28161755	0.836444	1.5401e-11	0.0599716	0.103584
460	chr4	91561339	94232896	0.00433502	0.436637	0.0573885	0.0108306
chunk: the internal numerical identifer for the segment
chr: chromosome
st: star position
sp: end position
PPA_1: posterior probability of model 1
PPA_2: posterior probability of model 2
PPA_3: posterior probability of model 3
PPA_4: posterior probability of model 4
The statistically significant association for gwas-pw is defined to be PPA_3 > 0.9.
