# Supplementary material for: Integration of multiple-omics data to reveal the shared genetic architecture of educational attainment, intelligence, cognitive performance, and Alzheimer’s disease
Source: Front Genet. 2023 Oct 12;14:1243879. doi: 10.3389/fgene.2023.1243879 (PMC10601659; doi:10.3389/fgene.2023.1243879)
Supplement: Supplementary file 10 [file Table12.XLSX]

## Sheet: Supplementary Table 3
Supplementary Table 3. local genetic correlations between Alzheimer's disease and intelligence using HESS analysis.
chr	start	end	local_rhog	se	z	p
19	44744108	46102697	0.00098489	0.00021433	4.5951	4.33e-06
2	127373764	128034347	0.000435	0.00017829	2.4399	0.014691
2	118367466	121303783	0.00045647	0.00019121	2.3873	0.016972
3	194786674	195971408	0.00042502	0.00018184	2.3374	0.01942
2	16329735	18647423	0.00043809	0.00019028	2.3023	0.021317
4	15927009	17383322	0.00043488	0.00019268	2.257	0.024011
3	113947863	115447080	0.00042539	0.00019179	2.2181	0.02655
19	36469295	37527033	-0.00037356	0.00017422	-2.1442	0.032019
13	54682864	55817131	0.00039444	0.00018721	2.107	0.035117
2	199311125	201576284	0.00042774	0.00020842	2.0523	0.040145
5	26857604	27984513	0.00037137	0.00018474	2.0102	0.044411
1	100826405	102041016	0.0003451	0.00017589	1.962	0.049763
local_rhog: local genetic covariance estimates, se: standard error of local genetic correlation.
