# Supplementary material for: Integration of multiple-omics data to reveal the shared genetic architecture of educational attainment, intelligence, cognitive performance, and Alzheimer’s disease
Source: Front Genet. 2023 Oct 12;14:1243879. doi: 10.3389/fgene.2023.1243879 (PMC10601659; doi:10.3389/fgene.2023.1243879)
Supplement: Supplementary file 11 [file Table5.XLSX]

## Sheet: Supplementary Table 10
Supplementary Table 10. TWAS association test of EA in dorsolateral prefrontal cortex.
ID	CHR	TWAS.Z	TWAS.P	COLOC.PP0	COLOC.PP1	COLOC.PP2	COLOC.PP3	COLOC.PP4
LAMC3	9	-5.5403	3.02e-08	0	0.001	0	0.001	0.998
GANAB	11	-5.14938	2.61e-07	0	0.003	0	0	0.997
PTCHD2	1	5.03653	4.74e-07	0	0.005	0	0.001	0.994
RIN1	11	-4.86121	1.17e-06	0	0	0	0.006	0.993
SYNDIG1L	14	5.9587	2.54e-09	0	0	0	0.006	0.993
STAG3L1	7	5.03031	4.9e-07	0	0.002	0	0.007	0.991
SND1	7	-5.33333	9.64e-08	0	0.001	0	0.008	0.991
LOC286186	8	4.90017	9.58e-07	0	0.005	0	0.004	0.991
KIFC2	8	-6.85161	7.3e-12	0	0	0	0.009	0.991
CDK10	16	-3.59878	0.00032	0	0.008	0	0.001	0.991
NPC1	18	7.2782	3.38e-13	0	0	0	0.009	0.991
ZNF502	3	4.01528	5.94e-05	0	0.013	0	0	0.987
ZNF501	3	4.64531	3.4e-06	0	0.013	0	0	0.987
MFAP3L	4	-4.69462	2.67e-06	0	0	0.005	0.008	0.987
DR1	1	-5.0101	5.44e-07	0	0	0	0.014	0.986
DENND1B	1	4.6504	3.31e-06	0	0.001	0	0.014	0.986
MAPT	17	8.4218	3.71e-17	0	0	0	0.014	0.986
TMED5	1	6.18087	6.37e-10	0	0	0	0.016	0.984
MAN2A1	5	7.17453	7.26e-13	0	0	0	0.016	0.984
MCM9	6	-5.14798	2.63e-07	0	0	0	0.016	0.984
TACC3	4	-4.71983	2.36e-06	0	0.01	0	0.009	0.982
POLR2A	17	6.18182	6.34e-10	0	0	0	0.02	0.98
AP2B1	17	5.76549	8.14e-09	0	0	0	0.02	0.98
RRP12	10	-4.9156	8.85e-07	0	0.006	0	0.014	0.979
LHPP	10	-4.5546	5.25e-06	0	0.006	0	0.016	0.978
TRMT61B	2	4.9302	8.21e-07	0	0.008	0	0.017	0.974
C7orf61	7	-5.87685	4.18e-09	0	0	0.002	0.027	0.971
DENND4A	15	5.6075	2.05e-08	0	0	0	0.029	0.971
FAM160A1	4	5.74385	9.26e-09	0	0.001	0	0.031	0.968
ARHGAP27	17	-8.4218	3.71e-17	0	0	0.018	0.014	0.968
EDEM3	1	4.97068	6.67e-07	0	0.003	0	0.03	0.967
DYNLL1	12	-5.73723	9.62e-09	0	0	0.022	0.013	0.965
GATAD2A	19	5.41341	6.18e-08	0	0.001	0	0.035	0.965
USP16	21	4.8392	1.3e-06	0	0.013	0.001	0.021	0.965
POM121C	7	5.06145	4.16e-07	0.002	0.004	0.01	0.019	0.964
CAND1	12	5.39194	6.97e-08	0	0	0	0.035	0.964
RIT2	18	-5.4668	4.58e-08	0.003	0.003	0.017	0.018	0.959
METTL10	10	4.9499	7.42e-07	0	0.011	0	0.032	0.957
UBE2Z	17	-5.72353	1.04e-08	0	0	0	0.044	0.955
CWF19L1	10	4.524	6.07e-06	0	0.045	0	0.002	0.953
RECQL4	8	6.29412	3.09e-10	0	0	0	0.049	0.951
DDX27	20	4.66514	3.08e-06	0	0.001	0.002	0.047	0.95
CENPW	6	-5.16374	2.42e-07	0	0.002	0.001	0.048	0.949
ZCWPW1	7	-6.14884	7.81e-10	0	0	0	0.053	0.947
C18orf8	18	8.7556	2.03e-18	0	0	0	0.055	0.945
NPM3	10	-9.2425	2.41e-20	0	0	0.039	0.017	0.944
UBOX5	20	4.80571	1.54e-06	0	0.045	0	0.012	0.943
MEPCE	7	6.12963	8.81e-10	0	0	0	0.059	0.941
DCC	18	-4.7665	1.87e-06	0	0	0.002	0.059	0.94
FBXO41	2	-4.9603	7.04e-07	0.002	0.037	0.001	0.02	0.939
RBM23	14	-3.5331	0.000411	0	0	0.001	0.063	0.936
LRRIQ3	1	-7.31765	2.52e-13	0	0	0	0.067	0.933
TMEM120B	12	-4.82938	1.37e-06	0	0.06	0	0.008	0.932
SNF8	17	-5.72592	1.03e-08	0	0	0	0.068	0.932
PHACTR4	1	5.84676	5.01e-09	0	0	0	0.068	0.931
NUDCD3	7	4.95814	7.12e-07	0.004	0.007	0.022	0.037	0.931
TRMT61A	14	4.5923	4.38e-06	0	0.001	0.009	0.063	0.928
LARS	5	4.89444	9.86e-07	0.009	0.009	0.028	0.028	0.926
FPGT	1	-7.31089	2.65e-13	0	0	0	0.075	0.925
SETD8	12	-9.85206	6.72e-23	0	0	0.012	0.063	0.925
PLCD4	2	4.5977	4.27e-06	0	0.038	0	0.042	0.92
HIGD1B	17	-6.52736	6.69e-11	0	0	0.019	0.061	0.92
ANKRD36	2	-4.5218	6.13e-06	0	0.061	0	0.027	0.913
CCDC66	3	3.78292	0.000155	0	0.009	0	0.079	0.912
FARP1	13	-5.30208	1.14e-07	0	0.001	0.009	0.083	0.907
SLC24A1	15	6.4409	1.19e-10	0	0	0.08	0.015	0.905
RFT1	3	4.78947	1.67e-06	0	0.015	0	0.081	0.904
SCHIP1	3	4.23148	2.32e-05	0	0.09	0	0.006	0.904
UBE2W	8	-4.09168	4.28e-05	0.042	0.031	0.016	0.011	0.899
TCAP	17	-5.93812	2.88e-09	0	0	0.05	0.051	0.898
MAD1L1	7	-5.61559	1.96e-08	0	0	0.001	0.103	0.895
CEP192	18	4.2512	2.13e-05	0	0.079	0	0.027	0.895
FIBP	11	-5.58337	2.36e-08	0	0.001	0	0.11	0.889
NBAS	2	3.6086	0.000308	0	0.061	0	0.053	0.886
ATP5G1	17	-4.02269	5.75e-05	0	0	0.001	0.114	0.885
GLCCI1	7	-4.64625	3.38e-06	0	0	0	0.116	0.884
PCDHGA3	5	-4.62371	3.77e-06	0.046	0.033	0.025	0.017	0.879
PTRH1	9	-4.1096	3.96e-05	0	0.041	0	0.086	0.873
CA3	8	3.72444	0.000196	0	0.106	0	0.023	0.871
AKTIP	16	-4.97076	6.67e-07	0	0.006	0	0.131	0.864
NFATC2IP	16	-9.88852	4.67e-23	0	0	0.001	0.136	0.863
RILPL1	12	8.91458	4.9e-19	0	0	0.101	0.039	0.86
SCN11A	3	-4.2011	2.66e-05	0	0.144	0	0.004	0.852
MDH2	7	-4.48366	7.34e-06	0.076	0.041	0.024	0.012	0.848
RHEBL1	12	5.24574	1.56e-07	0	0	0.122	0.038	0.84
RBL2	16	-5.64299	1.67e-08	0	0.007	0	0.158	0.835
TESK2	1	4.08779	4.36e-05	0.005	0.074	0.006	0.083	0.832
RABGAP1L	1	4.57248	4.82e-06	0	0.097	0	0.071	0.832
RAVER1	19	-4.25553	2.09e-05	0	0	0.117	0.052	0.831
SYT6	1	3.44869	0.000563	0.056	0.006	0.112	0.011	0.814
LDOC1L	22	-4.39247	1.12e-05	0	0.117	0	0.07	0.814
TUFM	16	-7.81886	5.33e-15	0	0	0.046	0.143	0.81
DHRS11	17	-3.89609	9.78e-05	0	0.187	0	0.009	0.804
LRRC61	7	-4.01988	5.82e-05	0	0.193	0	0.005	0.802
ZNF641	12	-3.31208	0.000926	0.003	0.003	0.095	0.104	0.795
B3GALTL	13	6.07461	1.24e-09	0	0	0	0.212	0.788
FRMD4A	10	-4.3708	1.24e-05	0.013	0.089	0.014	0.101	0.783
CHRNB1	17	5.25691	1.46e-07	0	0	0.001	0.219	0.78
SNHG5	6	4.2807	1.86e-05	0	0.129	0	0.098	0.773
NDUFA6	22	-4.26302	2.02e-05	0	0.137	0	0.091	0.773
LRRC40	1	4.0857	4.39e-05	0.055	0.04	0.078	0.057	0.77
C1orf123	1	4.4246	9.66e-06	0	0.228	0	0.01	0.762
CORO1C	12	-4.12941	3.64e-05	0.002	0.239	0	0.002	0.756
MAU2	19	6.08781	1.14e-09	0	0.005	0	0.241	0.754
MST1	3	10.9409	7.35e-28	0	0	0	0.248	0.752
SIDT2	11	-4.22321	2.41e-05	0.002	0.16	0.001	0.091	0.746
PILRA	7	-6.04259	1.52e-09	0	0	0	0.258	0.742
PPP2R5A	1	4.83287	1.35e-06	0	0.008	0	0.255	0.737
PPP1CB	2	-3.7692	0.000164	0	0.084	0	0.183	0.733
LOC728537	2	-3.3288	0.000872	0.147	0.034	0.07	0.015	0.733
NFRKB	11	-4.49232	7.05e-06	0.001	0.259	0	0.008	0.733
FRAT1	10	-3.8895	0.0001	0.034	0.048	0.084	0.117	0.718
ZSCAN29	15	4.1237	3.73e-05	0	0.232	0	0.051	0.717
XPO4	13	-4.09633	4.2e-05	0	0.258	0	0.032	0.71
MPHOSPH9	12	-7.726	1.11e-14	0	0	0.15	0.142	0.707
DEPDC1B	5	11.003	3.69e-28	0	0	0.212	0.083	0.705
VPS29	12	3.97863	6.93e-05	0.022	0.124	0.023	0.131	0.7
SHMT1	17	3.93174	8.43e-05	0	0.164	0	0.145	0.691
DECR1	8	3.79816	0.000146	0.096	0.056	0.101	0.058	0.689
ALMS1P	2	-3.9676	7.26e-05	0	0.202	0	0.115	0.683
PILRB	7	-5.69823	1.21e-08	0	0	0	0.318	0.682
TRIM13	13	-3.53938	0.000401	0	0.319	0	0.007	0.675
TATDN2	3	-4.19797	2.69e-05	0	0.159	0	0.171	0.67
ANKRD44	2	-3.4603	0.00054	0.051	0.275	0.002	0.009	0.664
HSDL1	16	-4.00532	6.19e-05	0	0.343	0	0.004	0.653
ZNF493	19	-3.87144	0.000108	0.053	0.291	0.002	0.01	0.644
DIAPH3	13	4.86957	1.12e-06	0.004	0.007	0.126	0.223	0.639
WDR92	2	4.9972	5.82e-07	0	0.003	0	0.365	0.633
RRN3	16	-3.8683	0.00011	0	0.012	0	0.355	0.633
ENAH	1	-4.21874	2.46e-05	0.017	0.345	0.001	0.022	0.615
COQ6	14	-4.8382	1.31e-06	0.001	0.008	0.055	0.327	0.608
ZBTB32	19	3.99432	6.49e-05	0.018	0.333	0.002	0.038	0.608
RCHY1	4	3.94737	7.9e-05	0	0.396	0	0.005	0.599
PRTG	15	5.0824	3.73e-07	0.058	0.003	0.325	0.017	0.598
SMURF1	7	3.41699	0.000633	0.299	0.091	0.014	0.004	0.592
DCHS1	11	4.0584	4.94e-05	0	0.409	0	0.001	0.591
SH2B1	16	-9.61272	7.07e-22	0	0	0.362	0.054	0.584
BTBD2	19	-4.23958	2.24e-05	0	0.116	0	0.303	0.581
SCRN3	2	3.7684	0.000164	0	0.418	0	0.005	0.577
ARFGAP3	22	-4.05848	4.94e-05	0.001	0.243	0.001	0.182	0.573
PMF1-BGLAP	1	3.92308	8.74e-05	0.001	0.416	0	0.012	0.572
ROBO1	3	-4.37931	1.19e-05	0.297	0.068	0.056	0.012	0.568
TSHR	14	3.8882	0.000101	0	0.448	0	0.013	0.539
BRIP1	17	3.91053	9.21e-05	0	0.411	0	0.05	0.539
XRCC1	19	-3.89088	9.99e-05	0	0.455	0	0.006	0.539
GIGYF2	2	-3.5572	0.000375	0	0.002	0.004	0.471	0.524
FAM53B	10	-4.0618	4.87e-05	0.101	0.022	0.297	0.063	0.517
CUL9	6	3.69598	0.000219	0	0.48	0	0.009	0.511
FAM71D	14	3.8332	0.000126	0.013	0.426	0.002	0.05	0.51
ELOVL5	6	-3.85294	0.000117	0	0.484	0	0.008	0.508
KATNAL2	18	4.2196	2.45e-05	0.016	0.007	0.33	0.143	0.503
CSE1L	20	-4.70349	2.56e-06	0	0.013	0.001	0.484	0.502
VKORC1	16	4.23729	2.26e-05	0.39	0.103	0.007	0.001	0.499
NIT2	3	3.86667	0.00011	0	0.447	0	0.06	0.494
NDUFAF2	5	-3.97392	7.07e-05	0	0	0.197	0.311	0.492
RANBP17	5	-3.847	0.00012	0	0.479	0	0.031	0.49
CCT8	21	-3.3739	0.000741	0	0.186	0	0.325	0.489
DARS2	1	-3.91053	9.21e-05	0	0.372	0	0.14	0.488
CCDC144B	17	-4.05244	5.07e-05	0	0.274	0	0.242	0.484
BCKDHA	19	4.03386	5.49e-05	0	0.511	0	0.011	0.478
RPS26	12	9.20198	3.51e-20	0	0	0	0.542	0.458
BCHE	3	-4.87331	1.1e-06	0.002	0.413	0.001	0.128	0.456
PCM1	8	3.38422	0.000714	0	0.521	0	0.032	0.446
UTP23	8	-3.84375	0.000121	0	0.43	0	0.135	0.435
LRP8	1	3.77223	0.000162	0.048	0.495	0.002	0.024	0.432
LPL	8	-4.68639	2.78e-06	0.087	0.034	0.324	0.125	0.43
NDUFS1	2	-3.7907	0.00015	0	0.519	0	0.053	0.428
SERHL2	22	3.33285	0.00086	0.013	0.307	0.01	0.244	0.427
DIRAS1	19	3.81863	0.000134	0.089	0.464	0.004	0.018	0.425
CPNE4	3	-3.40642	0.000658	0.004	0.187	0.009	0.376	0.423
NSF	17	-4.89906	9.63e-07	0	0	0.416	0.161	0.423
RPF2	6	3.75472	0.000174	0	0.576	0	0.008	0.416
ZNF738	19	-4.3686	1.25e-05	0	0.565	0	0.02	0.416
C11orf80	11	5.03768	4.71e-07	0	0.001	0.03	0.556	0.413
ATP5SL	19	3.75429	0.000174	0	0.574	0	0.013	0.413
C2orf82	2	5.021	5.14e-07	0	0.002	0	0.59	0.408
CCT7	2	3.9942	6.49e-05	0.156	0.223	0.089	0.126	0.407
CCDC103	17	-5.73438	9.79e-09	0	0	0	0.6	0.4
DPY19L3	19	4.1887	2.81e-05	0.001	0.23	0.001	0.375	0.393
MED13	17	3.75862	0.000171	0.013	0.531	0.002	0.065	0.389
ANKRD20A8P	2	-3.7191	0.0002	0	0.613	0	0	0.387
DOT1L	19	-4.6861	2.78e-06	0.16	0.01	0.42	0.026	0.383
MCCC1	3	-3.81048	0.000139	0	0.158	0	0.465	0.377
REEP3	10	7.4412	9.98e-14	0	0	0.027	0.602	0.371
TET1	10	-4.6657	3.08e-06	0.023	0.426	0.009	0.172	0.369
PPP2R2D	10	4.4479	8.67e-06	0	0	0.573	0.058	0.368
FAM21A	10	3.6971	0.000218	0	0.63	0	0.003	0.367
MLX	17	4.36571	1.27e-05	0.274	0.043	0.276	0.043	0.364
MPI	15	3.9777	6.96e-05	0	0.153	0	0.487	0.36
C8orf82	8	4.69245	2.7e-06	0	0	0.607	0.034	0.359
FOLH1	11	-3.54853	0.000387	0.001	0.598	0	0.043	0.358
RRP7A	22	4.41853	9.94e-06	0	0.36	0	0.287	0.353
NAT8	2	-3.364	0.000768	0	0.415	0	0.236	0.349
STX6	1	-3.68208	0.000231	0	0.625	0	0.031	0.344
HEY2	6	-3.64809	0.000264	0	0.663	0	0.008	0.329
AKAP11	13	-3.64646	0.000266	0	0.665	0	0.013	0.322
RALGPS1	9	3.3312	0.000865	0	0.327	0	0.352	0.32
HAGH	16	3.67588	0.000237	0	0.416	0	0.267	0.317
POC5	5	-3.63687	0.000276	0	0.675	0	0.01	0.315
DMXL2	15	-3.9045	9.44e-05	0.154	0.242	0.114	0.179	0.31
PDZRN4	12	4.07518	4.6e-05	0	0.656	0	0.053	0.291
PCDHB16	5	-3.95405	7.68e-05	0.001	0.512	0	0.202	0.286
PPA2	4	-5.63869	1.71e-08	0	0	0.207	0.509	0.284
HELLS	10	-3.8878	0.000101	0.016	0.587	0.003	0.11	0.284
LOC285878	7	-3.64645	0.000266	0.01	0.003	0.534	0.171	0.281
IFT27	22	-3.41256	0.000644	0.004	0.712	0	0.005	0.28
ACACA	17	-3.60452	0.000313	0.035	0.665	0.001	0.022	0.276
ADAMTSL3	15	-5.1047	3.31e-07	0.023	0.008	0.525	0.174	0.27
FAM124B	2	4.093	4.26e-05	0.008	0.097	0.048	0.581	0.266
SH3PXD2B	5	-3.61111	0.000305	0.021	0.621	0.003	0.091	0.264
ANKRD12	18	3.6532	0.000259	0.538	0.061	0.125	0.014	0.262
PSMC5	17	3.57471	0.000351	0.001	0.699	0	0.04	0.261
PEBP1	12	-3.60345	0.000314	0.105	0.631	0.001	0.004	0.26
VGLL4	3	4.27093	1.95e-05	0.241	0.406	0.035	0.059	0.259
STON1	2	4.4612	8.15e-06	0	0.662	0	0.084	0.254
CYP51A1	7	-3.54857	0.000387	0.001	0.735	0	0.014	0.25
PGAP3	17	-3.51166	0.000445	0.004	0.001	0.646	0.101	0.248
ZNF646	16	-3.59659	0.000322	0.127	0.614	0.002	0.01	0.247
EMB	5	3.60531	0.000312	0	0.751	0	0.004	0.246
METTL21B	12	-4.77092	1.83e-06	0	0.007	0	0.749	0.244
CYB5D2	17	3.90215	9.53e-05	0.263	0.39	0.044	0.064	0.238
MGAT3	22	4.20869	2.57e-05	0	0	0.67	0.094	0.236
NAGA	22	-3.79986	0.000145	0	0.476	0	0.289	0.235
TSFM	12	4.65193	3.29e-06	0	0.007	0	0.77	0.222
SPECC1	17	-3.50726	0.000453	0	0.434	0	0.344	0.222
PLCB3	11	-3.67976	0.000233	0.016	0.531	0.007	0.229	0.218
WBP2NL	22	-4.12554	3.7e-05	0	0.488	0	0.296	0.216
TWSG1	18	-3.7581	0.000171	0.342	0.296	0.079	0.068	0.215
SLC9A3R2	16	-3.65303	0.000259	0	0.482	0	0.305	0.214
PAIP1	5	-3.52632	0.000421	0.061	0.677	0.004	0.045	0.213
RPP14	3	4.02017	5.82e-05	0.002	0.769	0	0.021	0.208
NUDCD1	8	-4.02857	5.61e-05	0.001	0.098	0.006	0.689	0.206
FAM76B	11	-7.71839	1.18e-14	0	0	0.553	0.244	0.203
LRRC2	3	-3.59277	0.000327	0	0.793	0	0.005	0.202
FTSJ3	17	3.77553	0.00016	0	0.755	0	0.043	0.202
CABP7	22	4.23047	2.33e-05	0	0	0.591	0.211	0.197
LNP1	3	4.08158	4.47e-05	0	0.701	0	0.106	0.193
CHST10	2	10.1615	2.95e-24	0	0	0.027	0.783	0.19
STK38L	12	4.3294	1.5e-05	0.006	0.002	0.644	0.164	0.184
ENHO	9	3.7947	0.000148	0.589	0.219	0.009	0.003	0.179
GOT2	16	-3.4645	0.000531	0.255	0.505	0.021	0.042	0.177
SQSTM1	5	3.69512	0.00022	0.44	0.363	0.014	0.011	0.172
HACE1	6	-3.51629	0.000438	0	0.791	0	0.04	0.17
C8orf4	8	-3.77885	0.000158	0.594	0.224	0.008	0.003	0.17
KIAA1683	19	-3.68777	0.000226	0	0.474	0	0.359	0.168
ZBTB1	14	-3.4853	0.000492	0	0	0.654	0.179	0.166
TNFRSF11A	18	-3.5176	0.000436	0	0.554	0	0.28	0.166
MCHR1	22	-3.54237	0.000397	0	0.803	0	0.032	0.165
KIAA1429	8	-3.39086	0.000697	0	0.818	0	0.021	0.161
INTS10	8	-4.3943	1.11e-05	0.001	0.179	0.004	0.658	0.157
IRAK2	3	-4.44352	8.85e-06	0.088	0.319	0.094	0.343	0.156
TBCA	5	-3.375	0.000738	0.003	0.835	0	0.006	0.156
CCBL2	1	3.61549	0.0003	0	0.544	0	0.303	0.154
TIGD6	5	3.375	0.000738	0	0.828	0	0.018	0.154
TMEM8B	9	3.3966	0.000682	0	0.768	0	0.078	0.154
EPB41L4A	5	3.35552	0.000792	0.03	0.768	0.002	0.047	0.153
MYO15A	17	3.84194	0.000122	0	0.016	0	0.83	0.153
TUBG2	17	3.5614	0.000369	0	0.424	0	0.425	0.151
TRIP4	15	3.358	0.000785	0.003	0.845	0	0.003	0.149
HSPA1L	6	5.69379	1.24e-08	0	0	0.545	0.308	0.147
CFL1	11	4.56273	5.05e-06	0.005	0.001	0.75	0.1	0.144
H2AFV	7	-3.53681	0.000405	0	0.13	0	0.727	0.143
KLHL32	6	-4.11207	3.92e-05	0.08	0.045	0.47	0.263	0.142
ADD3	10	4.7127	2.44e-06	0.003	0.001	0.678	0.178	0.14
AP3B1	5	3.35359	0.000798	0.055	0.797	0.001	0.009	0.138
LOC401134	4	3.56366	0.000366	0	0.009	0	0.854	0.137
SNX32	11	-4.60215	4.18e-06	0	0.006	0	0.857	0.137
PRMT6	1	3.32967	0.000869	0	0.849	0	0.016	0.136
SPPL3	12	3.96404	7.37e-05	0	0.007	0	0.858	0.134
SUMF1	3	-4.13728	3.51e-05	0	0.811	0	0.06	0.129
PPP1R14B	11	-3.41143	0.000646	0	0.609	0	0.263	0.128
C11orf70	11	-4.49817	6.85e-06	0	0.845	0	0.033	0.123
CROCCP2	1	3.94861	7.86e-05	0	0.875	0	0.003	0.122
MED8	1	7.23738	4.57e-13	0	0	0.755	0.126	0.12
EML4	2	-3.3061	0.000946	0.073	0.806	0	0.001	0.119
UROS	10	-3.3176	0.000908	0	0.766	0	0.116	0.118
POLR2B	4	3.32941	0.00087	0.137	0.734	0.002	0.01	0.117
AKAP10	17	-3.9186	8.91e-05	0.422	0.076	0.334	0.06	0.108
DHFR	5	4.34191	1.41e-05	0	0.327	0	0.569	0.103
CETN3	5	-3.58692	0.000335	0.549	0.054	0.269	0.026	0.103
STK17A	7	3.53076	0.000414	0.39	0.505	0.002	0.003	0.1
KRIT1	7	-3.5313	0.000414	0.343	0.541	0.007	0.01	0.099
MTMR3	22	3.44696	0.000567	0	0	0.04	0.864	0.096
CEP170	1	5.30468	1.13e-07	0	0	0.568	0.34	0.092
PET112	4	4.05114	5.1e-05	0	0.04	0	0.868	0.092
CCDC88B	11	-3.34773	0.000815	0	0.635	0	0.276	0.089
PRPF40A	2	-3.5308	0.000414	0	0.788	0	0.129	0.084
IPO13	1	4.0927	4.26e-05	0	0	0.629	0.288	0.083
TPRKB	2	3.4074	0.000656	0	0.63	0	0.287	0.083
PCDHGB7	5	-3.595	0.000324	0.399	0.195	0.217	0.106	0.082
GOLGA7	8	3.29146	0.000997	0.008	0.908	0	0.002	0.082
ATP2A2	12	4.45276	8.48e-06	0.382	0.008	0.518	0.011	0.081
RASA2	3	-3.64841	0.000264	0.133	0.145	0.307	0.336	0.079
NLRC3	16	-3.31837	0.000905	0	0.857	0	0.068	0.075
PHLDB3	19	-3.52714	0.00042	0	0.912	0	0.013	0.075
UBTD2	5	-3.46243	0.000535	0.544	0.273	0.077	0.038	0.069
WNK2	9	3.505	0.000457	0.013	0.004	0.701	0.213	0.069
RRP7B	22	-3.76362	0.000167	0	0.518	0	0.413	0.069
FOXN2	2	-4.0929	4.26e-05	0.2	0.63	0.025	0.079	0.066
CENPE	4	3.29269	0.000992	0	0.932	0	0.003	0.066
CYP26B1	2	3.3978	0.000679	0.722	0.2	0.011	0.003	0.064
ZFAT	8	-4.0847	4.41e-05	0.015	0.025	0.333	0.567	0.06
LGALS3	14	-3.4651	0.00053	0.682	0.246	0.009	0.003	0.06
UBE2Q2P1	15	3.3295	0.00087	0.045	0.882	0.001	0.012	0.06
CPNE3	8	4.80832	1.52e-06	0	0.042	0	0.899	0.059
LRRC37BP1	17	-3.59938	0.000319	0.001	0.796	0	0.143	0.059
ERCC8	5	-5.08138	3.75e-07	0	0	0	0.943	0.057
FAM179B	14	-3.5021	0.000462	0.253	0.685	0.002	0.004	0.057
CDCA7L	7	-3.30303	0.000956	0.002	0.861	0	0.081	0.056
PLBD1	12	3.73056	0.000191	0	0	0.906	0.038	0.056
CCDC117	22	3.91422	9.07e-05	0.731	0.192	0.018	0.005	0.055
PKP4	2	3.7989	0.000145	0.078	0.046	0.516	0.306	0.054
SLC12A9	7	4.37765	1.2e-05	0	0	0.894	0.053	0.053
ZNF202	11	-3.2931	0.000991	0.555	0.379	0.008	0.005	0.053
WFIKKN1	16	4.21287	2.52e-05	0	0.011	0	0.938	0.051
MTHFD1	14	-4.8471	1.25e-06	0	0.001	0.04	0.909	0.05
ALG5	13	3.33908	0.000841	0.644	0.303	0.003	0.001	0.048
TNFRSF25	1	-3.67227	0.00024	0.044	0.057	0.372	0.48	0.046
LIN52	14	-4.0431	5.27e-05	0.002	0.017	0.113	0.822	0.045
CNTN5	11	3.47654	0.000508	0.371	0.322	0.142	0.123	0.042
UMPS	3	3.55238	0.000382	0	0.87	0	0.091	0.039
GNPDA2	4	-3.41361	0.000641	0	0.935	0	0.026	0.039
SCAPER	15	4.6256	3.73e-06	0	0.148	0	0.814	0.038
CLYBL	13	-3.71772	0.000201	0.036	0.006	0.796	0.126	0.037
LOC100128239	11	-3.76471	0.000167	0	0.046	0	0.919	0.035
FGFR4	5	-4.18289	2.88e-05	0	0	0.809	0.157	0.034
TDRD3	13	-3.94771	7.89e-05	0	0.38	0	0.586	0.034
ELOVL1	1	-6.94723	3.73e-12	0	0	0.253	0.714	0.033
NAGLU	17	4.02618	5.67e-05	0.47	0.013	0.472	0.013	0.033
GSTO1	10	3.4122	0.000645	0.064	0.006	0.824	0.074	0.032
TMEM126B	11	3.78548	0.000153	0.46	0.436	0.037	0.035	0.032
C1QTNF7	4	3.85961	0.000114	0	0.071	0	0.899	0.03
SYNJ2	6	-3.49369	0.000476	0	0.961	0	0.009	0.03
SULT1A1	16	8.98295	2.64e-19	0	0	0	0.97	0.03
DNAJC28	21	-3.6468	0.000266	0	0.06	0	0.911	0.029
C6orf163	6	4.40547	1.06e-05	0	0	0.675	0.297	0.028
NEBL	10	3.9462	7.94e-05	0.077	0.261	0.144	0.49	0.028
CTSF	11	3.41169	0.000646	0.001	0.001	0.328	0.642	0.028
RGS6	14	-3.7542	0.000174	0	0	0.931	0.041	0.028
TSNAXIP1	16	-3.89177	9.95e-05	0.011	0.001	0.903	0.058	0.028
CELF4	18	-4.4852	7.28e-06	0	0	0.878	0.094	0.028
CD40	20	3.31752	0.000908	0.01	0	0.941	0.02	0.028
CALN1	7	7.23392	4.69e-13	0	0	0.677	0.296	0.027
CTNNA3	10	-4.5167	6.28e-06	0	0	0.838	0.135	0.027
UFSP1	7	4.27318	1.93e-05	0	0	0.628	0.345	0.026
PAPL	19	-3.47844	0.000504	0.026	0.946	0	0.002	0.026
SLC35E2B	1	-3.65504	0.000257	0.808	0.123	0.04	0.006	0.024
GSR	8	-3.36086	0.000777	0	0	0.784	0.192	0.024
HERC4	10	3.7241	0.000196	0.051	0.072	0.354	0.499	0.024
GAS2L1	22	4.18079	2.9e-05	0.001	0	0.75	0.225	0.024
NAT6	3	-4.93605	7.97e-07	0	0	0.769	0.208	0.023
GABRA2	4	-3.80311	0.000143	0.006	0.002	0.725	0.243	0.023
CDH9	5	-4.87381	1.09e-06	0	0	0	0.977	0.023
CALU	7	5.10857	3.25e-07	0	0	0.648	0.329	0.023
GFOD2	16	3.56485	0.000364	0.01	0.004	0.71	0.253	0.023
SNHG3	1	3.58841	0.000333	0.004	0.002	0.721	0.25	0.022
RFTN1	3	-3.86026	0.000113	0	0	0.66	0.318	0.022
RNF123	3	-14.5145	9.8e-48	0	0	0	0.978	0.022
USMG5	10	-3.2983	0.000973	0.228	0.012	0.701	0.037	0.022
PRDM11	11	3.67697	0.000236	0.836	0.102	0.036	0.004	0.022
GHRLOS	3	-3.77325	0.000161	0	0.472	0	0.507	0.021
RHBDD3	22	-3.89205	9.94e-05	0.003	0.002	0.605	0.369	0.021
TMEM26	10	-3.5744	0.000351	0	0.008	0	0.973	0.02
DENND5A	11	-3.72557	0.000195	0	0.972	0	0.008	0.02
C6orf164	6	5.00285	5.65e-07	0	0	0.127	0.853	0.019
CD164	6	-3.73333	0.000189	0	0.056	0	0.925	0.019
C17orf65	17	-3.91327	9.11e-05	0.001	0.647	0	0.333	0.019
PCDHB3	5	3.33364	0.000857	0	0.854	0	0.128	0.018
ATF6B	6	-3.34783	0.000814	0.001	0	0.614	0.367	0.018
NEO1	15	3.6675	0.000245	0.888	0.064	0.028	0.002	0.018
ORMDL3	17	-3.90588	9.39e-05	0	0.014	0	0.967	0.018
STRADA	17	-3.42614	0.000612	0.844	0.085	0.048	0.005	0.018
PSMD5	9	3.4738	0.000513	0	0.133	0	0.85	0.017
DNTTIP1	20	3.96316	7.4e-05	0	0.011	0	0.972	0.017
PEF1	1	3.71345	0.000204	0	0	0.537	0.447	0.016
MST1R	3	-10.5	8.64e-26	0	0	0.527	0.457	0.016
TEX15	8	-6.14118	8.19e-10	0	0	0.545	0.438	0.016
XRCC6BP1	12	3.98333	6.8e-05	0	0.009	0	0.975	0.016
EIF5A	17	4.72254	2.33e-06	0	0	0	0.984	0.016
ATP2C1	3	-3.61463	0.000301	0.354	0.628	0.001	0.002	0.015
TFB1M	6	-3.76221	0.000168	0	0.053	0	0.932	0.015
SORCS2	4	4.30247	1.69e-05	0.543	0.437	0.003	0.002	0.014
BBS12	4	-3.40851	0.000653	0	0.49	0	0.496	0.014
ELOVL7	5	-9.52353	1.67e-21	0	0	0.46	0.526	0.014
TTC12	11	-3.54634	0.000391	0	0.106	0	0.88	0.014
ZC3H7A	16	-3.31831	0.000906	0	0	0.423	0.563	0.014
SCN9A	2	-3.3017	0.000961	0.001	0.474	0.001	0.511	0.013
C11orf30	11	4.28571	1.82e-05	0	0.002	0.01	0.975	0.013
C17orf102	17	-3.3243	0.000886	0	0.282	0	0.704	0.013
RASGEF1C	5	-3.32726	0.000877	0.017	0.941	0.001	0.031	0.011
PACS1	11	3.7314	0.00019	0	0.006	0.001	0.982	0.011
SLC2A13	12	3.51095	0.000447	0.558	0.395	0.021	0.015	0.011
N6AMT1	21	3.4301	0.000603	0	0.36	0	0.629	0.011
GRK4	4	5.81774	5.96e-09	0	0	0.013	0.977	0.01
LOC100288181	8	5.36959	7.89e-08	0	0	0	0.99	0.01
HAUS4	14	-6.4471	1.14e-10	0	0	0	0.99	0.01
ACTR2	2	3.7778	0.000158	0.001	0.002	0.237	0.752	0.009
FAM200B	4	3.7843	0.000154	0	0.547	0	0.444	0.009
AK5	1	3.95713	7.59e-05	0	0.136	0	0.856	0.008
GTF2H4	6	4.89422	9.87e-07	0.562	0.415	0.008	0.006	0.008
C8orf59	8	-3.45729	0.000546	0.786	0.017	0.184	0.004	0.008
LOC145837	15	-3.3333	0.000858	0.81	0.05	0.125	0.008	0.008
PLAC4	21	6.5145	7.3e-11	0	0	0.035	0.957	0.008
C1orf54	1	3.50352	0.000459	0.957	0.032	0.004	0	0.007
NDUFA2	5	3.99785	6.39e-05	0.72	0.259	0.01	0.004	0.007
HPR	16	-3.34643	0.000819	0	0.111	0	0.882	0.007
KIF2C	1	-3.51791	0.000435	0.065	0.783	0.011	0.134	0.006
SAMD12	8	-5.22299	1.76e-07	0	0.001	0.032	0.962	0.006
MEF2BNB	19	-3.42442	0.000616	0.002	0.017	0.083	0.892	0.006
IPO9	1	4.10046	4.12e-05	0	0.002	0	0.993	0.005
NMNAT3	3	-3.31535	0.000915	0.717	0.193	0.067	0.018	0.005
SMC4	3	3.87729	0.000106	0.783	0.201	0.009	0.002	0.005
C6orf165	6	-4.97938	6.38e-07	0	0	0	0.995	0.005
MICAL1	6	-3.42348	0.000618	0	0.057	0	0.938	0.005
COX6A1	12	3.67598	0.000237	0	0.009	0.001	0.986	0.005
POP5	12	3.71508	0.000203	0	0.009	0	0.986	0.005
PQLC1	18	-3.3964	0.000683	0	0.001	0.124	0.87	0.005
NIPSNAP1	22	-4.4	1.08e-05	0	0.001	0	0.994	0.005
LOC100128264	7	-4.13254	3.59e-05	0.871	0.114	0.01	0.001	0.004
EIF2B1	12	3.52532	0.000423	0	0	0.003	0.993	0.004
DDAH2	6	-3.39165	0.000695	0	0.001	0.004	0.992	0.003
FAM184A	6	4.55814	5.16e-06	0	0	0	0.997	0.003
PCDH8	13	4.28154	1.86e-05	0.887	0.073	0.033	0.003	0.003
TOM1L2	17	3.46843	0.000524	0	0.019	0	0.978	0.003
BPTF	17	3.33382	0.000857	0.767	0.159	0.058	0.012	0.003
RPAP2	1	-4.13963	3.48e-05	0	0.941	0	0.057	0.002
KIAA1841	2	-4.6499	3.32e-06	0	0	0.001	0.998	0.002
GRB14	2	-3.3928	0.000692	0.884	0.112	0.002	0	0.002
HEMK1	3	3.37849	0.000729	0	0	0.062	0.936	0.002
TNIP2	4	-6.31188	2.76e-10	0	0	0.009	0.989	0.002
GPR123	10	-3.4483	0.000564	0	0.928	0	0.07	0.002
C17orf104	17	4.51444	6.35e-06	0	0	0.001	0.997	0.002
TXNL4A	18	4.0108	6.05e-05	0	0.001	0	0.997	0.002
B3GALNT2	1	-3.71177	0.000206	0	0.002	0	0.997	0.001
PRR16	5	-3.95417	7.68e-05	0	0	0.028	0.971	0.001
C11orf1	11	-3.32105	0.000897	0	0	0.033	0.965	0.001
SLC25A3	12	-3.40873	0.000653	0.889	0.105	0.004	0.001	0.001
AP4E1	15	-4.0928	4.26e-05	0	0.015	0	0.984	0.001
ZNF155	19	3.37753	0.000731	0	0.982	0	0.017	0.001
TWAS.P: TWAS P-value; COLOC.PPH0: no association, COLOC.PPH1: functional association only, COLOC.PPH3: GWAS association only, COLOC.PPH3: independent functional/GWAS associations; COLOC.PPH4: colocalized functional/GWAS associations.
