# Supplementary material for: Integration of multiple-omics data to reveal the shared genetic architecture of educational attainment, intelligence, cognitive performance, and Alzheimer’s disease
Source: Front Genet. 2023 Oct 12;14:1243879. doi: 10.3389/fgene.2023.1243879 (PMC10601659; doi:10.3389/fgene.2023.1243879)
Supplement: Supplementary file 12 [file Table13.XLSX]

## Sheet: Supplementary Table 2
Supplementary Table 2. local genetic correlations between AD and cognitive performance using HESS analysis.
chr	start	end	local_rhog	se	z	p
17	43056905	45876022	0.00053525	0.00021792	2.4561	0.014043
3	113947863	115447080	0.00046124	0.00019124	2.4118	0.015872
2	199311125	201576284	0.00048906	0.00021591	2.2651	0.023505
5	26857604	27984513	0.00041618	0.00018882	2.2041	0.027516
16	27445755	29036613	0.00044167	0.00020182	2.1885	0.028633
2	118367466	121303783	0.00042035	0.00019278	2.1804	0.029224
12	122007651	124977980	0.00042911	0.00019997	2.1459	0.031879
12	51776494	53039004	-0.00036993	0.00018751	-1.9728	0.048514
local_rhog: local genetic covariance estimates, se: standard error of local genetic correlation.
