# Supplementary material for: Integration of multiple-omics data to reveal the shared genetic architecture of educational attainment, intelligence, cognitive performance, and Alzheimer’s disease
Source: Front Genet. 2023 Oct 12;14:1243879. doi: 10.3389/fgene.2023.1243879 (PMC10601659; doi:10.3389/fgene.2023.1243879)
Supplement: Supplementary file 13 [file Table7.XLSX]

## Sheet: Supplementary Table 8
Supplementary Table 8. Functional effects of shared risk SNPs in whole blood and brain tissues using eQTL analysis.
SNP	Gene	Beta	P	Tissue
rs7268	WDR55	-0.21	3.2e-05	Brain - Cerebellum
rs11649476	RP11-394B2.1	-0.34	7.7e-08	Brain - Cerebellar Hemisphere
rs2665103	AP3B2	-0.25	1.5e-18	Whole Blood
rs2665103	SAXO2	0.32	9.4e-11	Brain - Nucleus accumbens
rs2665103	SAXO2	0.49	4.1e-10	Brain - Cortex
rs2665103	SAXO2	0.36	3.3e-08	Brain - Hippocampus
rs2665103	SAXO2	0.47	3.8e-08	Brain - Anterior cingulate cortex
rs2665103	SAXO2	0.44	1.1e-07	Brain - Cerebellum
rs2665103	SAXO2	0.3	3.9e-07	Brain - Hypothalamus
rs2665103	SAXO2	0.39	1.1e-06	Brain - Frontal Cortex
rs2665103	SAXO2	0.36	3.5e-06	Brain - Cerebellar Hemisphere
rs2665103	ADAMTS7P1	-0.56	1.9e-09	Brain - Cerebellum
rs2665103	ADAMTS7P1	-0.41	2.2e-06	Brain - Cerebellar Hemisphere
rs2665103	UBE2Q2P2	0.46	2.6e-07	Brain - Cortex
rs2665103	GOLGA2P10	0.17	5.9e-07	Whole Blood
rs2665103	GOLGA6L9	0.56	7.4e-08	Brain - Cerebellum
rs344816	MARK4	-0.17	7.3e-09	Whole Blood
rs344816	KLC3	0.35	7e-06	Brain - Putamen
rs344816	KLC3	0.38	8.9e-06	Brain - Cortex
rs12051897	TRIM37	0.55	3.1e-72	Whole Blood
rs12051897	TEX14	0.48	5.6e-08	Brain - Hippocampus
rs12051897	RAD51C	0.18	3.3e-07	Whole Blood
rs12051897	TEX14	0.43	5.4e-07	Brain - Cerebellar Hemisphere
rs12051897	TEX14	0.43	8.8e-07	Brain - Cerebellum
rs12051897	TEX14	0.44	1e-05	Brain - Putamen
rs12051897	TEX14	0.38	1.3e-05	Brain - Nucleus accumbens
rs12051897	TEX14	0.32	7.2e-05	Brain - Caudate
rs12051897	AC099850.1	0.2	2e-06	Whole Blood
rs12051897	SKA2	-0.19	8e-06	Brain - Hippocampus
rs12051897	PRR11	0.12	2.7e-05	Whole Blood
rs6859	NECTIN2	0.36	7.5e-15	Whole Blood
