# Supplementary material for: Integration of multiple-omics data to reveal the shared genetic architecture of educational attainment, intelligence, cognitive performance, and Alzheimer’s disease
Source: Front Genet. 2023 Oct 12;14:1243879. doi: 10.3389/fgene.2023.1243879 (PMC10601659; doi:10.3389/fgene.2023.1243879)
Supplement: Supplementary file 14 [file Table8.XLSX]

## Sheet: Supplementary Table 7
Supplementary Table 7. GSMR analysis after covariate correction.
Exposure	nsnp	bxy	OR (95% CI)	P
Educational attainment	106	-0.306	0.74 (0.58-0.94)	0.013
Cognitive performance	12	0.118	1.13 (0.82-1.54)	0.457
Intelligence	18	-0.093	0.97 (0.61-1.23)	0.55
bxy GSMR estimates of bxy, se standard error, P the statistically significant causality is defined to be P < 0.05/3 = 0.0167.
